# Supplementary material for: Hierarchical Scaling in Systems of Natural Cities
Source: Entropy (Basel). 2018 Jun 4;20(6):432. doi: 10.3390/e20060432 (PMC7512952; doi:10.3390/e20060432)
Supplement: Supplementary file 1 [file entropy-20-00432-s001.zip]

Archive with 4 entries (2 files):
- entropy-301080-supplementary/
- entropy-301080-supplementary/Datasets and calculation results/
- entropy-301080-supplementary/Datasets and calculation results/S1_Zipf's law, hierarchy, and power law2018-05-18.xlsx
- entropy-301080-supplementary/Datasets and calculation results/S2_Datasets processed for hierarchies of natural cities 2018-05-18.xlsx
