# Supplementary material for: Hierarchical Scaling in Systems of Natural Cities
Source: Entropy (Basel). 2018 Jun 4;20(6):432. doi: 10.3390/e20060432 (PMC7512952; doi:10.3390/e20060432)
Supplement: Supplementary file 1 [file entropy-20-00432-s001.zip › entropy-301080-supplementary/Datasets and calculation results/S1_Zipf's law, hierarchy, and power law2018-05-18.xlsx]

## Sheet: Example
Rank	Size	Level	m (Class)	Nm (City number)	Pm (Average size)	Tm (Sum)		Hierarchy
1	1	1	1	1	1	1	1	1
2	0.5	1	2	2	0.416667	0.833333	1	0.5	0.333333
3	0.333333	2	3	4	0.189881	0.759524	2	0.25	0.2	0.166667	0.142857
4	0.25	1	4	8	0.0906715	0.725372	4	0.125	0.111111	0.1	0.0909091	0.0833333	0.0769231	0.0714286	0.0666667
5	0.2	2	5	16	0.0443135	0.709016	8	0.0625	0.0588235	0.0555556	0.0526316	0.05	0.047619	0.0454545	0.0434783	0.0416667	0.04	0.0384615	0.037037	0.0357143	0.0344828	0.0333333	0.0322581
6	0.166667	3	6	32	0.0219069	0.701021	16	0.03125	0.030303	0.0294118	0.0285714	0.0277778	0.027027	0.0263158	0.025641	0.025	0.0243902	0.0238095	0.0232558	0.0227273	0.0222222	0.0217391	0.0212766	0.0208333	0.0204082	0.02	0.0196078	0.0192308	0.0188679	0.0185185	0.0181818	0.0178571	0.0175439	0.0172414	0.0169492	0.0166667	0.0163934	0.016129	0.015873
7	0.142857	4	7	64	0.0108917	0.697069	32	0.015625	0.0153846	0.0151515	0.0149254	0.0147059	0.0144928	0.0142857	0.0140845	0.0138889	0.0136986	0.0135135	0.0133333	0.0131579	0.012987	0.0128205	0.0126582	0.0125	0.0123457	0.0121951	0.0120482	0.0119048	0.0117647	0.0116279	0.0114943	0.0113636	0.011236	0.0111111	0.010989	0.0108696	0.0107527	0.0106383	0.0105263	0.0104167	0.0103093	0.0102041	0.010101	0.01	0.00990099	0.00980392	0.00970874	0.00961538	0.00952381
8	0.125	1	8	128	0.0054305	0.695104	64	0.0078125	0.00775194	0.00769231	0.00763359	0.00757576	0.0075188	0.00746269	0.00740741	0.00735294	0.00729927	0.00724638	0.00719424	0.00714286	0.0070922	0.00704225	0.00699301	0.00694444	0.00689655	0.00684932	0.00680272	0.00675676	0.00671141	0.00666667	0.00662252	0.00657895	0.00653595	0.00649351	0.00645161	0.00641026	0.00636943	0.00632911	0.00628931	0.00625	0.00621118	0.00617284	0.00613497	0.00609756	0.00606061	0.0060241	0.00598802	0.00595238	0.00591716
9	0.111111	2	9	256	0.00271142	0.694125	128	0.00390625	0.00389105	0.00387597	0.003861	0.00384615	0.00383142	0.00381679	0.00380228	0.00378788	0.00377358	0.0037594	0.00374532	0.00373134	0.00371747	0.0037037	0.00369004	0.00367647	0.003663	0.00364964	0.00363636	0.00362319	0.00361011	0.00359712	0.00358423	0.00357143	0.00355872	0.0035461	0.00353357	0.00352113	0.00350877	0.0034965	0.00348432	0.00347222	0.00346021	0.00344828	0.00343643	0.00342466	0.00341297	0.00340136	0.00338983	0.00337838	0.003367
10	0.1	3	10	512	0.00135476	0.693636	256	0.00195312	0.00194932	0.00194553	0.00194175	0.00193798	0.00193424	0.0019305	0.00192678	0.00192308	0.00191939	0.00191571	0.00191205	0.0019084	0.00190476	0.00190114	0.00189753	0.00189394	0.00189036	0.00188679	0.00188324	0.0018797	0.00187617	0.00187266	0.00186916	0.00186567	0.0018622	0.00185874	0.00185529	0.00185185	0.00184843	0.00184502	0.00184162	0.00183824	0.00183486	0.0018315	0.00182815	0.00182482	0.00182149	0.00181818	0.00181488	0.00181159	0.00180832
11	0.0909091	4	11	1024	0.00067714	0.693391	512	0.000976562	0.00097561	0.000974659	0.00097371	0.000972763	0.000971817	0.000970874	0.000969932	0.000968992	0.000968054	0.000967118	0.000966184	0.000965251	0.00096432	0.000963391	0.000962464	0.000961538	0.000960615	0.000959693	0.000958773	0.000957854	0.000956938	0.000956023	0.00095511	0.000954198	0.000953289	0.000952381	0.000951475	0.00095057	0.000949668	0.000948767	0.000947867	0.00094697	0.000946074	0.00094518	0.000944287	0.000943396	0.000942507	0.00094162	0.000940734	0.00093985	0.000938967
12	0.0833333	5						门槛值
13	0.0769231	6			ln(2)	0.693147
14	0.0714286	7
15	0.0666667	8			Pm (Average size)	Nm (City number)
16	0.0625	1			1	1
17	0.0588235	2			0.416667	2
18	0.0555556	3			0.189881	4
19	0.0526316	4			0.0906715	8
20	0.05	5			0.0443135	16
21	0.047619	6			0.0219069	32
22	0.0454545	7			0.0108917	64
23	0.0434783	8			0.0054305	128
24	0.0416667	9			0.00271142	256
25	0.04	10			0.00135476	512
26	0.0384615	11			0.00067714	1024
27	0.037037	12
28	0.0357143	13
29	0.0344828	14
30	0.0333333	15
31	0.0322581	16
32	0.03125	1
33	0.030303	2
34	0.0294118	3
35	0.0285714	4
36	0.0277778	5
37	0.027027	6
38	0.0263158	7
39	0.025641	8
40	0.025	9
41	0.0243902	10
42	0.0238095	11
43	0.0232558	12
44	0.0227273	13
45	0.0222222	14
46	0.0217391	15
47	0.0212766	16
48	0.0208333	17
49	0.0204082	18
50	0.02	19
51	0.0196078	20
52	0.0192308	21
53	0.0188679	22
54	0.0185185	23
55	0.0181818	24
56	0.0178571	25
57	0.0175439	26
58	0.0172414	27
59	0.0169492	28
60	0.0166667	29
61	0.0163934	30
62	0.016129	31
63	0.015873	32
64	0.015625	1
65	0.0153846	2
66	0.0151515	3
67	0.0149254	4
68	0.0147059	5
69	0.0144928	6
70	0.0142857	7
71	0.0140845	8
72	0.0138889	9
73	0.0136986	10
74	0.0135135	11
75	0.0133333	12
76	0.0131579	13
77	0.012987	14
78	0.0128205	15
79	0.0126582	16
80	0.0125	17
81	0.0123457	18
82	0.0121951	19
83	0.0120482	20
84	0.0119048	21
85	0.0117647	22
86	0.0116279	23
87	0.0114943	24
88	0.0113636	25
89	0.011236	26
90	0.0111111	27
91	0.010989	28
92	0.0108696	29
93	0.0107527	30
94	0.0106383	31
95	0.0105263	32
96	0.0104167	33
97	0.0103093	34
98	0.0102041	35
99	0.010101	36
100	0.01	37
101	0.00990099	38
102	0.00980392	39
103	0.00970874	40
104	0.00961538	41
105	0.00952381	42
106	0.00943396	43
107	0.00934579	44
108	0.00925926	45
109	0.00917431	46
110	0.00909091	47
111	0.00900901	48
112	0.00892857	49
113	0.00884956	50
114	0.00877193	51
115	0.00869565	52
116	0.00862069	53
117	0.00854701	54
118	0.00847458	55
119	0.00840336	56
120	0.00833333	57
121	0.00826446	58
122	0.00819672	59
123	0.00813008	60
124	0.00806452	61
125	0.008	62
126	0.00793651	63
127	0.00787402	64
128	0.0078125	1
129	0.00775194	2
130	0.00769231	3
131	0.00763359	4
132	0.00757576	5
133	0.0075188	6
134	0.00746269	7
135	0.00740741	8
136	0.00735294	9
137	0.00729927	10
138	0.00724638	11
139	0.00719424	12
140	0.00714286	13
141	0.0070922	14
142	0.00704225	15
143	0.00699301	16
144	0.00694444	17
145	0.00689655	18
146	0.00684932	19
147	0.00680272	20
148	0.00675676	21
149	0.00671141	22
150	0.00666667	23
151	0.00662252	24
152	0.00657895	25
153	0.00653595	26
154	0.00649351	27
155	0.00645161	28
156	0.00641026	29
157	0.00636943	30
158	0.00632911	31
159	0.00628931	32
160	0.00625	33
161	0.00621118	34
162	0.00617284	35
163	0.00613497	36
164	0.00609756	37
165	0.00606061	38
166	0.0060241	39
167	0.00598802	40
168	0.00595238	41
169	0.00591716	42
170	0.00588235	43
171	0.00584795	44
172	0.00581395	45
173	0.00578035	46
174	0.00574713	47
175	0.00571429	48
176	0.00568182	49
177	0.00564972	50
178	0.00561798	51
179	0.00558659	52
180	0.00555556	53
181	0.00552486	54
182	0.00549451	55
183	0.00546448	56
184	0.00543478	57
185	0.00540541	58
186	0.00537634	59
187	0.00534759	60
188	0.00531915	61
189	0.00529101	62
190	0.00526316	63
191	0.0052356	64
192	0.00520833	65
193	0.00518135	66
194	0.00515464	67
195	0.00512821	68
196	0.00510204	69
197	0.00507614	70
198	0.00505051	71
199	0.00502513	72
200	0.005	73
201	0.00497512	74
202	0.0049505	75
203	0.00492611	76
204	0.00490196	77
205	0.00487805	78
206	0.00485437	79
207	0.00483092	80
208	0.00480769	81
209	0.00478469	82
210	0.0047619	83
211	0.00473934	84
212	0.00471698	85
213	0.00469484	86
214	0.0046729	87
215	0.00465116	88
216	0.00462963	89
217	0.00460829	90
218	0.00458716	91
219	0.00456621	92
220	0.00454545	93
221	0.00452489	94
222	0.0045045	95
223	0.0044843	96
224	0.00446429	97
225	0.00444444	98
226	0.00442478	99
227	0.00440529	100
228	0.00438596	101
229	0.00436681	102
230	0.00434783	103
231	0.004329	104
232	0.00431034	105
233	0.00429185	106
234	0.0042735	107
235	0.00425532	108
236	0.00423729	109
237	0.00421941	110
238	0.00420168	111
239	0.0041841	112
240	0.00416667	113
241	0.00414938	114
242	0.00413223	115
243	0.00411523	116
244	0.00409836	117
245	0.00408163	118
246	0.00406504	119
247	0.00404858	120
248	0.00403226	121
249	0.00401606	122
250	0.004	123
251	0.00398406	124
252	0.00396825	125
253	0.00395257	126
254	0.00393701	127
255	0.00392157	128
256	0.00390625	1
257	0.00389105	2
258	0.00387597	3
259	0.003861	4
260	0.00384615	5
261	0.00383142	6
262	0.00381679	7
263	0.00380228	8
264	0.00378788	9
265	0.00377358	10
266	0.0037594	11
267	0.00374532	12
268	0.00373134	13
269	0.00371747	14
270	0.0037037	15
271	0.00369004	16
272	0.00367647	17
273	0.003663	18
274	0.00364964	19
275	0.00363636	20
276	0.00362319	21
277	0.00361011	22
278	0.00359712	23
279	0.00358423	24
280	0.00357143	25
281	0.00355872	26
282	0.0035461	27
283	0.00353357	28
284	0.00352113	29
285	0.00350877	30
286	0.0034965	31
287	0.00348432	32
288	0.00347222	33
289	0.00346021	34
290	0.00344828	35
291	0.00343643	36
292	0.00342466	37
293	0.00341297	38
294	0.00340136	39
295	0.00338983	40
296	0.00337838	41
297	0.003367	42
298	0.0033557	43
299	0.00334448	44
300	0.00333333	45
301	0.00332226	46
302	0.00331126	47
303	0.00330033	48
304	0.00328947	49
305	0.00327869	50
306	0.00326797	51
307	0.00325733	52
308	0.00324675	53
309	0.00323625	54
310	0.00322581	55
311	0.00321543	56
312	0.00320513	57
313	0.00319489	58
314	0.00318471	59
315	0.0031746	60
316	0.00316456	61
317	0.00315457	62
318	0.00314465	63
319	0.0031348	64
320	0.003125	65
321	0.00311526	66
322	0.00310559	67
323	0.00309598	68
324	0.00308642	69
325	0.00307692	70
326	0.00306748	71
327	0.0030581	72
328	0.00304878	73
329	0.00303951	74
330	0.0030303	75
331	0.00302115	76
332	0.00301205	77
333	0.003003	78
334	0.00299401	79
335	0.00298507	80
336	0.00297619	81
337	0.00296736	82
338	0.00295858	83
339	0.00294985	84
340	0.00294118	85
341	0.00293255	86
342	0.00292398	87
343	0.00291545	88
344	0.00290698	89
345	0.00289855	90
346	0.00289017	91
347	0.00288184	92
348	0.00287356	93
349	0.00286533	94
350	0.00285714	95
351	0.002849	96
352	0.00284091	97
353	0.00283286	98
354	0.00282486	99
355	0.0028169	100
356	0.00280899	101
357	0.00280112	102
358	0.0027933	103
359	0.00278552	104
360	0.00277778	105
361	0.00277008	106
362	0.00276243	107
363	0.00275482	108
364	0.00274725	109
365	0.00273973	110
366	0.00273224	111
367	0.0027248	112
368	0.00271739	113
369	0.00271003	114
370	0.0027027	115
371	0.00269542	116
372	0.00268817	117
373	0.00268097	118
374	0.0026738	119
375	0.00266667	120
376	0.00265957	121
377	0.00265252	122
378	0.0026455	123
379	0.00263852	124
380	0.00263158	125
381	0.00262467	126
382	0.0026178	127
383	0.00261097	128
384	0.00260417	129
385	0.0025974	130
386	0.00259067	131
387	0.00258398	132
388	0.00257732	133
389	0.00257069	134
390	0.0025641	135
391	0.00255754	136
392	0.00255102	137
393	0.00254453	138
394	0.00253807	139
395	0.00253165	140
396	0.00252525	141
397	0.00251889	142
398	0.00251256	143
399	0.00250627	144
400	0.0025	145
401	0.00249377	146
402	0.00248756	147
403	0.00248139	148
404	0.00247525	149
405	0.00246914	150
406	0.00246305	151
407	0.002457	152
408	0.00245098	153
409	0.00244499	154
410	0.00243902	155
411	0.00243309	156
412	0.00242718	157
413	0.00242131	158
414	0.00241546	159
415	0.00240964	160
416	0.00240385	161
417	0.00239808	162
418	0.00239234	163
419	0.00238663	164
420	0.00238095	165
421	0.0023753	166
422	0.00236967	167
423	0.00236407	168
424	0.00235849	169
425	0.00235294	170
426	0.00234742	171
427	0.00234192	172
428	0.00233645	173
429	0.002331	174
430	0.00232558	175
431	0.00232019	176
432	0.00231481	177
433	0.00230947	178
434	0.00230415	179
435	0.00229885	180
436	0.00229358	181
437	0.00228833	182
438	0.00228311	183
439	0.0022779	184
440	0.00227273	185
441	0.00226757	186
442	0.00226244	187
443	0.00225734	188
444	0.00225225	189
445	0.00224719	190
446	0.00224215	191
447	0.00223714	192
448	0.00223214	193
449	0.00222717	194
450	0.00222222	195
451	0.00221729	196
452	0.00221239	197
453	0.00220751	198
454	0.00220264	199
455	0.0021978	200
456	0.00219298	201
457	0.00218818	202
458	0.00218341	203
459	0.00217865	204
460	0.00217391	205
461	0.0021692	206
462	0.0021645	207
463	0.00215983	208
464	0.00215517	209
465	0.00215054	210
466	0.00214592	211
467	0.00214133	212
468	0.00213675	213
469	0.0021322	214
470	0.00212766	215
471	0.00212314	216
472	0.00211864	217
473	0.00211416	218
474	0.0021097	219
475	0.00210526	220
476	0.00210084	221
477	0.00209644	222
478	0.00209205	223
479	0.00208768	224
480	0.00208333	225
481	0.002079	226
482	0.00207469	227
483	0.00207039	228
484	0.00206612	229
485	0.00206186	230
486	0.00205761	231
487	0.00205339	232
488	0.00204918	233
489	0.00204499	234
490	0.00204082	235
491	0.00203666	236
492	0.00203252	237
493	0.0020284	238
494	0.00202429	239
495	0.0020202	240
496	0.00201613	241
497	0.00201207	242
498	0.00200803	243
499	0.00200401	244
500	0.002	245
501	0.00199601	246
502	0.00199203	247
503	0.00198807	248
504	0.00198413	249
505	0.0019802	250
506	0.00197628	251
507	0.00197239	252
508	0.0019685	253
509	0.00196464	254
510	0.00196078	255
511	0.00195695	256
512	0.00195312	1
513	0.00194932	2
514	0.00194553	3
515	0.00194175	4
516	0.00193798	5
517	0.00193424	6
518	0.0019305	7
519	0.00192678	8
520	0.00192308	9
521	0.00191939	10
522	0.00191571	11
523	0.00191205	12
524	0.0019084	13
525	0.00190476	14
526	0.00190114	15
527	0.00189753	16
528	0.00189394	17
529	0.00189036	18
530	0.00188679	19
531	0.00188324	20
532	0.0018797	21
533	0.00187617	22
534	0.00187266	23
535	0.00186916	24
536	0.00186567	25
537	0.0018622	26
538	0.00185874	27
539	0.00185529	28
540	0.00185185	29
541	0.00184843	30
542	0.00184502	31
543	0.00184162	32
544	0.00183824	33
545	0.00183486	34
546	0.0018315	35
547	0.00182815	36
548	0.00182482	37
549	0.00182149	38
550	0.00181818	39
551	0.00181488	40
552	0.00181159	41
553	0.00180832	42
554	0.00180505	43
555	0.0018018	44
556	0.00179856	45
557	0.00179533	46
558	0.00179211	47
559	0.00178891	48
560	0.00178571	49
561	0.00178253	50
562	0.00177936	51
563	0.0017762	52
564	0.00177305	53
565	0.00176991	54
566	0.00176678	55
567	0.00176367	56
568	0.00176056	57
569	0.00175747	58
570	0.00175439	59
571	0.00175131	60
572	0.00174825	61
573	0.0017452	62
574	0.00174216	63
575	0.00173913	64
576	0.00173611	65
577	0.0017331	66
578	0.0017301	67
579	0.00172712	68
580	0.00172414	69
581	0.00172117	70
582	0.00171821	71
583	0.00171527	72
584	0.00171233	73
585	0.0017094	74
586	0.00170648	75
587	0.00170358	76
588	0.00170068	77
589	0.00169779	78
590	0.00169492	79
591	0.00169205	80
592	0.00168919	81
593	0.00168634	82
594	0.0016835	83
595	0.00168067	84
596	0.00167785	85
597	0.00167504	86
598	0.00167224	87
599	0.00166945	88
600	0.00166667	89
601	0.00166389	90
602	0.00166113	91
603	0.00165837	92
604	0.00165563	93
605	0.00165289	94
606	0.00165017	95
607	0.00164745	96
608	0.00164474	97
609	0.00164204	98
610	0.00163934	99
611	0.00163666	100
612	0.00163399	101
613	0.00163132	102
614	0.00162866	103
615	0.00162602	104
616	0.00162338	105
617	0.00162075	106
618	0.00161812	107
619	0.00161551	108
620	0.0016129	109
621	0.00161031	110
622	0.00160772	111
623	0.00160514	112
624	0.00160256	113
625	0.0016	114
626	0.00159744	115
627	0.0015949	116
628	0.00159236	117
629	0.00158983	118
630	0.0015873	119
631	0.00158479	120
632	0.00158228	121
633	0.00157978	122
634	0.00157729	123
635	0.0015748	124
636	0.00157233	125
637	0.00156986	126
638	0.0015674	127
639	0.00156495	128
640	0.0015625	129
641	0.00156006	130
642	0.00155763	131
643	0.00155521	132
644	0.0015528	133
645	0.00155039	134
646	0.00154799	135
647	0.0015456	136
648	0.00154321	137
649	0.00154083	138
650	0.00153846	139
651	0.0015361	140
652	0.00153374	141
653	0.00153139	142
654	0.00152905	143
655	0.00152672	144
656	0.00152439	145
657	0.00152207	146
658	0.00151976	147
659	0.00151745	148
660	0.00151515	149
661	0.00151286	150
662	0.00151057	151
663	0.0015083	152
664	0.00150602	153
665	0.00150376	154
666	0.0015015	155
667	0.00149925	156
668	0.00149701	157
669	0.00149477	158
670	0.00149254	159
671	0.00149031	160
672	0.0014881	161
673	0.00148588	162
674	0.00148368	163
675	0.00148148	164
676	0.00147929	165
677	0.0014771	166
678	0.00147493	167
679	0.00147275	168
680	0.00147059	169
681	0.00146843	170
682	0.00146628	171
683	0.00146413	172
684	0.00146199	173
685	0.00145985	174
686	0.00145773	175
687	0.0014556	176
688	0.00145349	177
689	0.00145138	178
690	0.00144928	179
691	0.00144718	180
692	0.00144509	181
693	0.001443	182
694	0.00144092	183
695	0.00143885	184
696	0.00143678	185
697	0.00143472	186
698	0.00143266	187
699	0.00143062	188
700	0.00142857	189
701	0.00142653	190
702	0.0014245	191
703	0.00142248	192
704	0.00142045	193
705	0.00141844	194
706	0.00141643	195
707	0.00141443	196
708	0.00141243	197
709	0.00141044	198
710	0.00140845	199
711	0.00140647	200
712	0.00140449	201
713	0.00140252	202
714	0.00140056	203
715	0.0013986	204
716	0.00139665	205
717	0.0013947	206
718	0.00139276	207
719	0.00139082	208
720	0.00138889	209
721	0.00138696	210
722	0.00138504	211
723	0.00138313	212
724	0.00138122	213
725	0.00137931	214
726	0.00137741	215
727	0.00137552	216
728	0.00137363	217
729	0.00137174	218
730	0.00136986	219
731	0.00136799	220
732	0.00136612	221
733	0.00136426	222
734	0.0013624	223
735	0.00136054	224
736	0.0013587	225
737	0.00135685	226
738	0.00135501	227
739	0.00135318	228
740	0.00135135	229
741	0.00134953	230
742	0.00134771	231
743	0.0013459	232
744	0.00134409	233
745	0.00134228	234
746	0.00134048	235
747	0.00133869	236
748	0.0013369	237
749	0.00133511	238
750	0.00133333	239
751	0.00133156	240
752	0.00132979	241
753	0.00132802	242
754	0.00132626	243
755	0.0013245	244
756	0.00132275	245
757	0.001321	246
758	0.00131926	247
759	0.00131752	248
760	0.00131579	249
761	0.00131406	250
762	0.00131234	251
763	0.00131062	252
764	0.0013089	253
765	0.00130719	254
766	0.00130548	255
767	0.00130378	256
768	0.00130208	257
769	0.00130039	258
770	0.0012987	259
771	0.00129702	260
772	0.00129534	261
773	0.00129366	262
774	0.00129199	263
775	0.00129032	264
776	0.00128866	265
777	0.001287	266
778	0.00128535	267
779	0.0012837	268
780	0.00128205	269
781	0.00128041	270
782	0.00127877	271
783	0.00127714	272
784	0.00127551	273
785	0.00127389	274
786	0.00127226	275
787	0.00127065	276
788	0.00126904	277
789	0.00126743	278
790	0.00126582	279
791	0.00126422	280
792	0.00126263	281
793	0.00126103	282
794	0.00125945	283
795	0.00125786	284
796	0.00125628	285
797	0.00125471	286
798	0.00125313	287
799	0.00125156	288
800	0.00125	289
801	0.00124844	290
802	0.00124688	291
803	0.00124533	292
804	0.00124378	293
805	0.00124224	294
806	0.00124069	295
807	0.00123916	296
808	0.00123762	297
809	0.00123609	298
810	0.00123457	299
811	0.00123305	300
812	0.00123153	301
813	0.00123001	302
814	0.0012285	303
815	0.00122699	304
816	0.00122549	305
817	0.00122399	306
818	0.00122249	307
819	0.001221	308
820	0.00121951	309
821	0.00121803	310
822	0.00121655	311
823	0.00121507	312
824	0.00121359	313
825	0.00121212	314
826	0.00121065	315
827	0.00120919	316
828	0.00120773	317
829	0.00120627	318
830	0.00120482	319
831	0.00120337	320
832	0.00120192	321
833	0.00120048	322
834	0.00119904	323
835	0.0011976	324
836	0.00119617	325
837	0.00119474	326
838	0.00119332	327
839	0.0011919	328
840	0.00119048	329
841	0.00118906	330
842	0.00118765	331
843	0.00118624	332
844	0.00118483	333
845	0.00118343	334
846	0.00118203	335
847	0.00118064	336
848	0.00117925	337
849	0.00117786	338
850	0.00117647	339
851	0.00117509	340
852	0.00117371	341
853	0.00117233	342
854	0.00117096	343
855	0.00116959	344
856	0.00116822	345
857	0.00116686	346
858	0.0011655	347
859	0.00116414	348
860	0.00116279	349
861	0.00116144	350
862	0.00116009	351
863	0.00115875	352
864	0.00115741	353
865	0.00115607	354
866	0.00115473	355
867	0.0011534	356
868	0.00115207	357
869	0.00115075	358
870	0.00114943	359
871	0.00114811	360
872	0.00114679	361
873	0.00114548	362
874	0.00114416	363
875	0.00114286	364
876	0.00114155	365
877	0.00114025	366
878	0.00113895	367
879	0.00113766	368
880	0.00113636	369
881	0.00113507	370
882	0.00113379	371
883	0.0011325	372
884	0.00113122	373
885	0.00112994	374
886	0.00112867	375
887	0.0011274	376
888	0.00112613	377
889	0.00112486	378
890	0.0011236	379
891	0.00112233	380
892	0.00112108	381
893	0.00111982	382
894	0.00111857	383
895	0.00111732	384
896	0.00111607	385
897	0.00111483	386
898	0.00111359	387
899	0.00111235	388
900	0.00111111	389
901	0.00110988	390
902	0.00110865	391
903	0.00110742	392
904	0.00110619	393
905	0.00110497	394
906	0.00110375	395
907	0.00110254	396
908	0.00110132	397
909	0.00110011	398
910	0.0010989	399
911	0.00109769	400
912	0.00109649	401
913	0.00109529	402
914	0.00109409	403
915	0.0010929	404
916	0.0010917	405
917	0.00109051	406
918	0.00108932	407
919	0.00108814	408
920	0.00108696	409
921	0.00108578	410
922	0.0010846	411
923	0.00108342	412
924	0.00108225	413
925	0.00108108	414
926	0.00107991	415
927	0.00107875	416
928	0.00107759	417
929	0.00107643	418
930	0.00107527	419
931	0.00107411	420
932	0.00107296	421
933	0.00107181	422
934	0.00107066	423
935	0.00106952	424
936	0.00106838	425
937	0.00106724	426
938	0.0010661	427
939	0.00106496	428
940	0.00106383	429
941	0.0010627	430
942	0.00106157	431
943	0.00106045	432
944	0.00105932	433
945	0.0010582	434
946	0.00105708	435
947	0.00105597	436
948	0.00105485	437
949	0.00105374	438
950	0.00105263	439
951	0.00105152	440
952	0.00105042	441
953	0.00104932	442
954	0.00104822	443
955	0.00104712	444
956	0.00104603	445
957	0.00104493	446
958	0.00104384	447
959	0.00104275	448
960	0.00104167	449
961	0.00104058	450
962	0.0010395	451
963	0.00103842	452
964	0.00103734	453
965	0.00103627	454
966	0.0010352	455
967	0.00103413	456
968	0.00103306	457
969	0.00103199	458
970	0.00103093	459
971	0.00102987	460
972	0.00102881	461
973	0.00102775	462
974	0.00102669	463
975	0.00102564	464
976	0.00102459	465
977	0.00102354	466
978	0.00102249	467
979	0.00102145	468
980	0.00102041	469
981	0.00101937	470
982	0.00101833	471
983	0.00101729	472
984	0.00101626	473
985	0.00101523	474
986	0.0010142	475
987	0.00101317	476
988	0.00101215	477
989	0.00101112	478
990	0.0010101	479
991	0.00100908	480
992	0.00100806	481
993	0.00100705	482
994	0.00100604	483
995	0.00100503	484
996	0.00100402	485
997	0.00100301	486
998	0.001002	487
999	0.001001	488
1000	0.001	489
1001	0.000999001	490
1002	0.000998004	491
1003	0.000997009	492
1004	0.000996016	493
1005	0.000995025	494
1006	0.000994036	495
1007	0.000993049	496
1008	0.000992063	497
1009	0.00099108	498
1010	0.000990099	499
1011	0.00098912	500
1012	0.000988142	501
1013	0.000987167	502
1014	0.000986193	503
1015	0.000985222	504
1016	0.000984252	505
1017	0.000983284	506
1018	0.000982318	507
1019	0.000981354	508
1020	0.000980392	509
1021	0.000979432	510
1022	0.000978474	511
1023	0.000977517	512
1024	0.000976562	1
1025	0.00097561	2
1026	0.000974659	3
1027	0.00097371	4
1028	0.000972763	5
1029	0.000971817	6
1030	0.000970874	7
1031	0.000969932	8
1032	0.000968992	9
1033	0.000968054	10
1034	0.000967118	11
1035	0.000966184	12
1036	0.000965251	13
1037	0.00096432	14
1038	0.000963391	15
1039	0.000962464	16
1040	0.000961538	17
1041	0.000960615	18
1042	0.000959693	19
1043	0.000958773	20
1044	0.000957854	21
1045	0.000956938	22
1046	0.000956023	23
1047	0.00095511	24
1048	0.000954198	25
1049	0.000953289	26
1050	0.000952381	27
1051	0.000951475	28
1052	0.00095057	29
1053	0.000949668	30
1054	0.000948767	31
1055	0.000947867	32
1056	0.00094697	33
1057	0.000946074	34
1058	0.00094518	35
1059	0.000944287	36
1060	0.000943396	37
1061	0.000942507	38
1062	0.00094162	39
1063	0.000940734	40
1064	0.00093985	41
1065	0.000938967	42
1066	0.000938086	43
1067	0.000937207	44
1068	0.00093633	45
1069	0.000935454	46
1070	0.000934579	47
1071	0.000933707	48
1072	0.000932836	49
1073	0.000931966	50
1074	0.000931099	51
1075	0.000930233	52
1076	0.000929368	53
1077	0.000928505	54
1078	0.000927644	55
1079	0.000926784	56
1080	0.000925926	57
1081	0.000925069	58
1082	0.000924214	59
1083	0.000923361	60
1084	0.000922509	61
1085	0.000921659	62
1086	0.00092081	63
1087	0.000919963	64
1088	0.000919118	65
1089	0.000918274	66
1090	0.000917431	67
1091	0.00091659	68
1092	0.000915751	69
1093	0.000914913	70
1094	0.000914077	71
1095	0.000913242	72
1096	0.000912409	73
1097	0.000911577	74
1098	0.000910747	75
1099	0.000909918	76
1100	0.000909091	77
1101	0.000908265	78
1102	0.000907441	79
1103	0.000906618	80
1104	0.000905797	81
1105	0.000904977	82
1106	0.000904159	83
1107	0.000903342	84
1108	0.000902527	85
1109	0.000901713	86
1110	0.000900901	87
1111	0.00090009	88
1112	0.000899281	89
1113	0.000898473	90
1114	0.000897666	91
1115	0.000896861	92
1116	0.000896057	93
1117	0.000895255	94
1118	0.000894454	95
1119	0.000893655	96
1120	0.000892857	97
1121	0.000892061	98
1122	0.000891266	99
1123	0.000890472	100
1124	0.00088968	101
1125	0.000888889	102
1126	0.000888099	103
1127	0.000887311	104
1128	0.000886525	105
1129	0.00088574	106
1130	0.000884956	107
1131	0.000884173	108
1132	0.000883392	109
1133	0.000882613	110
1134	0.000881834	111
1135	0.000881057	112
1136	0.000880282	113
1137	0.000879507	114
1138	0.000878735	115
1139	0.000877963	116
1140	0.000877193	117
1141	0.000876424	118
1142	0.000875657	119
1143	0.000874891	120
1144	0.000874126	121
1145	0.000873362	122
1146	0.0008726	123
1147	0.00087184	124
1148	0.00087108	125
1149	0.000870322	126
1150	0.000869565	127
1151	0.00086881	128
1152	0.000868056	129
1153	0.000867303	130
1154	0.000866551	131
1155	0.000865801	132
1156	0.000865052	133
1157	0.000864304	134
1158	0.000863558	135
1159	0.000862813	136
1160	0.000862069	137
1161	0.000861326	138
1162	0.000860585	139
1163	0.000859845	140
1164	0.000859107	141
1165	0.000858369	142
1166	0.000857633	143
1167	0.000856898	144
1168	0.000856164	145
1169	0.000855432	146
1170	0.000854701	147
1171	0.000853971	148
1172	0.000853242	149
1173	0.000852515	150
1174	0.000851789	151
1175	0.000851064	152
1176	0.00085034	153
1177	0.000849618	154
1178	0.000848896	155
1179	0.000848176	156
1180	0.000847458	157
1181	0.00084674	158
1182	0.000846024	159
1183	0.000845309	160
1184	0.000844595	161
1185	0.000843882	162
1186	0.00084317	163
1187	0.00084246	164
1188	0.000841751	165
1189	0.000841043	166
1190	0.000840336	167
1191	0.000839631	168
1192	0.000838926	169
1193	0.000838223	170
1194	0.000837521	171
1195	0.00083682	172
1196	0.00083612	173
1197	0.000835422	174
1198	0.000834725	175
1199	0.000834028	176
1200	0.000833333	177
1201	0.000832639	178
1202	0.000831947	179
1203	0.000831255	180
1204	0.000830565	181
1205	0.000829876	182
1206	0.000829187	183
1207	0.0008285	184
1208	0.000827815	185
1209	0.00082713	186
1210	0.000826446	187
1211	0.000825764	188
1212	0.000825083	189
1213	0.000824402	190
1214	0.000823723	191
1215	0.000823045	192
1216	0.000822368	193
1217	0.000821693	194
1218	0.000821018	195
1219	0.000820345	196
1220	0.000819672	197
1221	0.000819001	198
1222	0.000818331	199
1223	0.000817661	200
1224	0.000816993	201
1225	0.000816327	202
1226	0.000815661	203
1227	0.000814996	204
1228	0.000814332	205
1229	0.00081367	206
1230	0.000813008	207
1231	0.000812348	208
1232	0.000811688	209
1233	0.00081103	210
1234	0.000810373	211
1235	0.000809717	212
1236	0.000809061	213
1237	0.000808407	214
1238	0.000807754	215
1239	0.000807103	216
1240	0.000806452	217
1241	0.000805802	218
1242	0.000805153	219
1243	0.000804505	220
1244	0.000803859	221
1245	0.000803213	222
1246	0.000802568	223
1247	0.000801925	224
1248	0.000801282	225
1249	0.000800641	226
1250	0.0008	227
1251	0.000799361	228
1252	0.000798722	229
1253	0.000798085	230
1254	0.000797448	231
1255	0.000796813	232
1256	0.000796178	233
1257	0.000795545	234
1258	0.000794913	235
1259	0.000794281	236
1260	0.000793651	237
1261	0.000793021	238
1262	0.000792393	239
1263	0.000791766	240
1264	0.000791139	241
1265	0.000790514	242
1266	0.000789889	243
1267	0.000789266	244
1268	0.000788644	245
1269	0.000788022	246
1270	0.000787402	247
1271	0.000786782	248
1272	0.000786164	249
1273	0.000785546	250
1274	0.000784929	251
1275	0.000784314	252
1276	0.000783699	253
1277	0.000783085	254
1278	0.000782473	255
1279	0.000781861	256
1280	0.00078125	257
1281	0.00078064	258
1282	0.000780031	259
1283	0.000779423	260
1284	0.000778816	261
1285	0.00077821	262
1286	0.000777605	263
1287	0.000777001	264
1288	0.000776398	265
1289	0.000775795	266
1290	0.000775194	267
1291	0.000774593	268
1292	0.000773994	269
1293	0.000773395	270
1294	0.000772798	271
1295	0.000772201	272
1296	0.000771605	273
1297	0.00077101	274
1298	0.000770416	275
1299	0.000769823	276
1300	0.000769231	277
1301	0.00076864	278
1302	0.000768049	279
1303	0.00076746	280
1304	0.000766871	281
1305	0.000766284	282
1306	0.000765697	283
1307	0.000765111	284
1308	0.000764526	285
1309	0.000763942	286
1310	0.000763359	287
1311	0.000762777	288
1312	0.000762195	289
1313	0.000761615	290
1314	0.000761035	291
1315	0.000760456	292
1316	0.000759878	293
1317	0.000759301	294
1318	0.000758725	295
1319	0.00075815	296
1320	0.000757576	297
1321	0.000757002	298
1322	0.00075643	299
1323	0.000755858	300
1324	0.000755287	301
1325	0.000754717	302
1326	0.000754148	303
1327	0.00075358	304
1328	0.000753012	305
1329	0.000752445	306
1330	0.00075188	307
1331	0.000751315	308
1332	0.000750751	309
1333	0.000750188	310
1334	0.000749625	311
1335	0.000749064	312
1336	0.000748503	313
1337	0.000747943	314
1338	0.000747384	315
1339	0.000746826	316
1340	0.000746269	317
1341	0.000745712	318
1342	0.000745156	319
1343	0.000744602	320
1344	0.000744048	321
1345	0.000743494	322
1346	0.000742942	323
1347	0.00074239	324
1348	0.00074184	325
1349	0.00074129	326
1350	0.000740741	327
1351	0.000740192	328
1352	0.000739645	329
1353	0.000739098	330
1354	0.000738552	331
1355	0.000738007	332
1356	0.000737463	333
1357	0.00073692	334
1358	0.000736377	335
1359	0.000735835	336
1360	0.000735294	337
1361	0.000734754	338
1362	0.000734214	339
1363	0.000733676	340
1364	0.000733138	341
1365	0.000732601	342
1366	0.000732064	343
1367	0.000731529	344
1368	0.000730994	345
1369	0.00073046	346
1370	0.000729927	347
1371	0.000729395	348
1372	0.000728863	349
1373	0.000728332	350
1374	0.000727802	351
1375	0.000727273	352
1376	0.000726744	353
1377	0.000726216	354
1378	0.000725689	355
1379	0.000725163	356
1380	0.000724638	357
1381	0.000724113	358
1382	0.000723589	359
1383	0.000723066	360
1384	0.000722543	361
1385	0.000722022	362
1386	0.000721501	363
1387	0.000720981	364
1388	0.000720461	365
1389	0.000719942	366
1390	0.000719424	367
1391	0.000718907	368
1392	0.000718391	369
1393	0.000717875	370
1394	0.00071736	371
1395	0.000716846	372
1396	0.000716332	373
1397	0.00071582	374
1398	0.000715308	375
1399	0.000714796	376
1400	0.000714286	377
1401	0.000713776	378
1402	0.000713267	379
1403	0.000712758	380
1404	0.000712251	381
1405	0.000711744	382
1406	0.000711238	383
1407	0.000710732	384
1408	0.000710227	385
1409	0.000709723	386
1410	0.00070922	387
1411	0.000708717	388
1412	0.000708215	389
1413	0.000707714	390
1414	0.000707214	391
1415	0.000706714	392
1416	0.000706215	393
1417	0.000705716	394
1418	0.000705219	395
1419	0.000704722	396
1420	0.000704225	397
1421	0.00070373	398
1422	0.000703235	399
1423	0.000702741	400
1424	0.000702247	401
1425	0.000701754	402
1426	0.000701262	403
1427	0.000700771	404
1428	0.00070028	405
1429	0.00069979	406
1430	0.000699301	407
1431	0.000698812	408
1432	0.000698324	409
1433	0.000697837	410
1434	0.00069735	411
1435	0.000696864	412
1436	0.000696379	413
1437	0.000695894	414
1438	0.00069541	415
1439	0.000694927	416
1440	0.000694444	417
1441	0.000693963	418
1442	0.000693481	419
1443	0.000693001	420
1444	0.000692521	421
1445	0.000692042	422
1446	0.000691563	423
1447	0.000691085	424
1448	0.000690608	425
1449	0.000690131	426
1450	0.000689655	427
1451	0.00068918	428
1452	0.000688705	429
1453	0.000688231	430
1454	0.000687758	431
1455	0.000687285	432
1456	0.000686813	433
1457	0.000686342	434
1458	0.000685871	435
1459	0.000685401	436
1460	0.000684932	437
1461	0.000684463	438
1462	0.000683995	439
1463	0.000683527	440
1464	0.00068306	441
1465	0.000682594	442
1466	0.000682128	443
1467	0.000681663	444
1468	0.000681199	445
1469	0.000680735	446
1470	0.000680272	447
1471	0.00067981	448
1472	0.000679348	449
1473	0.000678887	450
1474	0.000678426	451
1475	0.000677966	452
1476	0.000677507	453
1477	0.000677048	454
1478	0.00067659	455
1479	0.000676133	456
1480	0.000675676	457
1481	0.000675219	458
1482	0.000674764	459
1483	0.000674309	460
1484	0.000673854	461
1485	0.000673401	462
1486	0.000672948	463
1487	0.000672495	464
1488	0.000672043	465
1489	0.000671592	466
1490	0.000671141	467
1491	0.000670691	468
1492	0.000670241	469
1493	0.000669792	470
1494	0.000669344	471
1495	0.000668896	472
1496	0.000668449	473
1497	0.000668003	474
1498	0.000667557	475
1499	0.000667111	476
1500	0.000666667	477
1501	0.000666223	478
1502	0.000665779	479
1503	0.000665336	480
1504	0.000664894	481
1505	0.000664452	482
1506	0.000664011	483
1507	0.00066357	484
1508	0.00066313	485
1509	0.000662691	486
1510	0.000662252	487
1511	0.000661813	488
1512	0.000661376	489
1513	0.000660939	490
1514	0.000660502	491
1515	0.000660066	492
1516	0.000659631	493
1517	0.000659196	494
1518	0.000658762	495
1519	0.000658328	496
1520	0.000657895	497
1521	0.000657462	498
1522	0.00065703	499
1523	0.000656599	500
1524	0.000656168	501
1525	0.000655738	502
1526	0.000655308	503
1527	0.000654879	504
1528	0.00065445	505
1529	0.000654022	506
1530	0.000653595	507
1531	0.000653168	508
1532	0.000652742	509
1533	0.000652316	510
1534	0.00065189	511
1535	0.000651466	512
1536	0.000651042	513
1537	0.000650618	514
1538	0.000650195	515
1539	0.000649773	516
1540	0.000649351	517
1541	0.000648929	518
1542	0.000648508	519
1543	0.000648088	520
1544	0.000647668	521
1545	0.000647249	522
1546	0.000646831	523
1547	0.000646412	524
1548	0.000645995	525
1549	0.000645578	526
1550	0.000645161	527
1551	0.000644745	528
1552	0.00064433	529
1553	0.000643915	530
1554	0.000643501	531
1555	0.000643087	532
1556	0.000642674	533
1557	0.000642261	534
1558	0.000641849	535
1559	0.000641437	536
1560	0.000641026	537
1561	0.000640615	538
1562	0.000640205	539
1563	0.000639795	540
1564	0.000639386	541
1565	0.000638978	542
1566	0.00063857	543
1567	0.000638162	544
1568	0.000637755	545
1569	0.000637349	546
1570	0.000636943	547
1571	0.000636537	548
1572	0.000636132	549
1573	0.000635728	550
1574	0.000635324	551
1575	0.000634921	552
1576	0.000634518	553
1577	0.000634115	554
1578	0.000633714	555
1579	0.000633312	556
1580	0.000632911	557
1581	0.000632511	558
1582	0.000632111	559
1583	0.000631712	560
1584	0.000631313	561
1585	0.000630915	562
1586	0.000630517	563
1587	0.00063012	564
1588	0.000629723	565
1589	0.000629327	566
1590	0.000628931	567
1591	0.000628536	568
1592	0.000628141	569
1593	0.000627746	570
1594	0.000627353	571
1595	0.000626959	572
1596	0.000626566	573
1597	0.000626174	574
1598	0.000625782	575
1599	0.000625391	576
1600	0.000625	577
1601	0.00062461	578
1602	0.00062422	579
1603	0.00062383	580
1604	0.000623441	581
1605	0.000623053	582
1606	0.000622665	583
1607	0.000622278	584
1608	0.000621891	585
1609	0.000621504	586
1610	0.000621118	587
1611	0.000620732	588
1612	0.000620347	589
1613	0.000619963	590
1614	0.000619579	591
1615	0.000619195	592
1616	0.000618812	593
1617	0.000618429	594
1618	0.000618047	595
1619	0.000617665	596
1620	0.000617284	597
1621	0.000616903	598
1622	0.000616523	599
1623	0.000616143	600
1624	0.000615764	601
1625	0.000615385	602
1626	0.000615006	603
1627	0.000614628	604
1628	0.000614251	605
1629	0.000613874	606
1630	0.000613497	607
1631	0.000613121	608
1632	0.000612745	609
1633	0.00061237	610
1634	0.000611995	611
1635	0.000611621	612
1636	0.000611247	613
1637	0.000610874	614
1638	0.000610501	615
1639	0.000610128	616
1640	0.000609756	617
1641	0.000609385	618
1642	0.000609013	619
1643	0.000608643	620
1644	0.000608273	621
1645	0.000607903	622
1646	0.000607533	623
1647	0.000607165	624
1648	0.000606796	625
1649	0.000606428	626
1650	0.000606061	627
1651	0.000605694	628
1652	0.000605327	629
1653	0.000604961	630
1654	0.000604595	631
1655	0.00060423	632
1656	0.000603865	633
1657	0.0006035	634
1658	0.000603136	635
1659	0.000602773	636
1660	0.00060241	637
1661	0.000602047	638
1662	0.000601685	639
1663	0.000601323	640
1664	0.000600962	641
1665	0.000600601	642
1666	0.00060024	643
1667	0.00059988	644
1668	0.00059952	645
1669	0.000599161	646
1670	0.000598802	647
1671	0.000598444	648
1672	0.000598086	649
1673	0.000597729	650
1674	0.000597372	651
1675	0.000597015	652
1676	0.000596659	653
1677	0.000596303	654
1678	0.000595948	655
1679	0.000595593	656
1680	0.000595238	657
1681	0.000594884	658
1682	0.00059453	659
1683	0.000594177	660
1684	0.000593824	661
1685	0.000593472	662
1686	0.00059312	663
1687	0.000592768	664
1688	0.000592417	665
1689	0.000592066	666
1690	0.000591716	667
1691	0.000591366	668
1692	0.000591017	669
1693	0.000590667	670
1694	0.000590319	671
1695	0.000589971	672
1696	0.000589623	673
1697	0.000589275	674
1698	0.000588928	675
1699	0.000588582	676
1700	0.000588235	677
1701	0.000587889	678
1702	0.000587544	679
1703	0.000587199	680
1704	0.000586854	681
1705	0.00058651	682
1706	0.000586166	683
1707	0.000585823	684
1708	0.00058548	685
1709	0.000585138	686
1710	0.000584795	687
1711	0.000584454	688
1712	0.000584112	689
1713	0.000583771	690
1714	0.000583431	691
1715	0.00058309	692
1716	0.000582751	693
1717	0.000582411	694
1718	0.000582072	695
1719	0.000581734	696
1720	0.000581395	697
1721	0.000581058	698
1722	0.00058072	699
1723	0.000580383	700
1724	0.000580046	701
1725	0.00057971	702
1726	0.000579374	703
1727	0.000579039	704
1728	0.000578704	705
1729	0.000578369	706
1730	0.000578035	707
1731	0.000577701	708
1732	0.000577367	709
1733	0.000577034	710
1734	0.000576701	711
1735	0.000576369	712
1736	0.000576037	713
1737	0.000575705	714
1738	0.000575374	715
1739	0.000575043	716
1740	0.000574713	717
1741	0.000574383	718
1742	0.000574053	719
1743	0.000573723	720
1744	0.000573394	721
1745	0.000573066	722
1746	0.000572738	723
1747	0.00057241	724
1748	0.000572082	725
1749	0.000571755	726
1750	0.000571429	727
1751	0.000571102	728
1752	0.000570776	729
1753	0.000570451	730
1754	0.000570125	731
1755	0.000569801	732
1756	0.000569476	733
1757	0.000569152	734
1758	0.000568828	735
1759	0.000568505	736
1760	0.000568182	737
1761	0.000567859	738
1762	0.000567537	739
1763	0.000567215	740
1764	0.000566893	741
1765	0.000566572	742
1766	0.000566251	743
1767	0.000565931	744
1768	0.000565611	745
1769	0.000565291	746
1770	0.000564972	747
1771	0.000564653	748
1772	0.000564334	749
1773	0.000564016	750
1774	0.000563698	751
1775	0.00056338	752
1776	0.000563063	753
1777	0.000562746	754
1778	0.00056243	755
1779	0.000562114	756
1780	0.000561798	757
1781	0.000561482	758
1782	0.000561167	759
1783	0.000560852	760
1784	0.000560538	761
1785	0.000560224	762
1786	0.00055991	763
1787	0.000559597	764
1788	0.000559284	765
1789	0.000558971	766
1790	0.000558659	767
1791	0.000558347	768
1792	0.000558036	769
1793	0.000557724	770
1794	0.000557414	771
1795	0.000557103	772
1796	0.000556793	773
1797	0.000556483	774
1798	0.000556174	775
1799	0.000555864	776
1800	0.000555556	777
1801	0.000555247	778
1802	0.000554939	779
1803	0.000554631	780
1804	0.000554324	781
1805	0.000554017	782
1806	0.00055371	783
1807	0.000553403	784
1808	0.000553097	785
1809	0.000552792	786
1810	0.000552486	787
1811	0.000552181	788
1812	0.000551876	789
1813	0.000551572	790
1814	0.000551268	791
1815	0.000550964	792
1816	0.000550661	793
1817	0.000550358	794
1818	0.000550055	795
1819	0.000549753	796
1820	0.000549451	797
1821	0.000549149	798
1822	0.000548847	799
1823	0.000548546	800
1824	0.000548246	801
1825	0.000547945	802
1826	0.000547645	803
1827	0.000547345	804
1828	0.000547046	805
1829	0.000546747	806
1830	0.000546448	807
1831	0.00054615	808
1832	0.000545852	809
1833	0.000545554	810
1834	0.000545256	811
1835	0.000544959	812
1836	0.000544662	813
1837	0.000544366	814
1838	0.00054407	815
1839	0.000543774	816
1840	0.000543478	817
1841	0.000543183	818
1842	0.000542888	819
1843	0.000542594	820
1844	0.000542299	821
1845	0.000542005	822
1846	0.000541712	823
1847	0.000541419	824
1848	0.000541126	825
1849	0.000540833	826
1850	0.000540541	827
1851	0.000540249	828
1852	0.000539957	829
1853	0.000539665	830
1854	0.000539374	831
1855	0.000539084	832
1856	0.000538793	833
1857	0.000538503	834
1858	0.000538213	835
1859	0.000537924	836
1860	0.000537634	837
1861	0.000537346	838
1862	0.000537057	839
1863	0.000536769	840
1864	0.000536481	841
1865	0.000536193	842
1866	0.000535906	843
1867	0.000535619	844
1868	0.000535332	845
1869	0.000535045	846
1870	0.000534759	847
1871	0.000534474	848
1872	0.000534188	849
1873	0.000533903	850
1874	0.000533618	851
1875	0.000533333	852
1876	0.000533049	853
1877	0.000532765	854
1878	0.000532481	855
1879	0.000532198	856
1880	0.000531915	857
1881	0.000531632	858
1882	0.00053135	859
1883	0.000531067	860
1884	0.000530786	861
1885	0.000530504	862
1886	0.000530223	863
1887	0.000529942	864
1888	0.000529661	865
1889	0.000529381	866
1890	0.000529101	867
1891	0.000528821	868
1892	0.000528541	869
1893	0.000528262	870
1894	0.000527983	871
1895	0.000527704	872
1896	0.000527426	873
1897	0.000527148	874
1898	0.00052687	875
1899	0.000526593	876
1900	0.000526316	877
1901	0.000526039	878
1902	0.000525762	879
1903	0.000525486	880
1904	0.00052521	881
1905	0.000524934	882
1906	0.000524659	883
1907	0.000524384	884
1908	0.000524109	885
1909	0.000523834	886
1910	0.00052356	887
1911	0.000523286	888
1912	0.000523013	889
1913	0.000522739	890
1914	0.000522466	891
1915	0.000522193	892
1916	0.000521921	893
1917	0.000521648	894
1918	0.000521376	895
1919	0.000521105	896
1920	0.000520833	897
1921	0.000520562	898
1922	0.000520291	899
1923	0.000520021	900
1924	0.000519751	901
1925	0.000519481	902
1926	0.000519211	903
1927	0.000518941	904
1928	0.000518672	905
1929	0.000518403	906
1930	0.000518135	907
1931	0.000517866	908
1932	0.000517598	909
1933	0.000517331	910
1934	0.000517063	911
1935	0.000516796	912
1936	0.000516529	913
1937	0.000516262	914
1938	0.000515996	915
1939	0.00051573	916
1940	0.000515464	917
1941	0.000515198	918
1942	0.000514933	919
1943	0.000514668	920
1944	0.000514403	921
1945	0.000514139	922
1946	0.000513875	923
1947	0.000513611	924
1948	0.000513347	925
1949	0.000513084	926
1950	0.000512821	927
1951	0.000512558	928
1952	0.000512295	929
1953	0.000512033	930
1954	0.000511771	931
1955	0.000511509	932
1956	0.000511247	933
1957	0.000510986	934
1958	0.000510725	935
1959	0.000510465	936
1960	0.000510204	937
1961	0.000509944	938
1962	0.000509684	939
1963	0.000509424	940
1964	0.000509165	941
1965	0.000508906	942
1966	0.000508647	943
1967	0.000508388	944
1968	0.00050813	945
1969	0.000507872	946
1970	0.000507614	947
1971	0.000507357	948
1972	0.000507099	949
1973	0.000506842	950
1974	0.000506586	951
1975	0.000506329	952
1976	0.000506073	953
1977	0.000505817	954
1978	0.000505561	955
1979	0.000505306	956
1980	0.000505051	957
1981	0.000504796	958
1982	0.000504541	959
1983	0.000504286	960
1984	0.000504032	961
1985	0.000503778	962
1986	0.000503525	963
1987	0.000503271	964
1988	0.000503018	965
1989	0.000502765	966
1990	0.000502513	967
1991	0.00050226	968
1992	0.000502008	969
1993	0.000501756	970
1994	0.000501505	971
1995	0.000501253	972
1996	0.000501002	973
1997	0.000500751	974
1998	0.000500501	975
1999	0.00050025	976
[truncated: 48 more rows]
[truncated: 982 more columns]

## Sheet: Table
m (Class)	Nm (City number)	Threshold	Tm (Sum)	Pm (Average size)
1	1	1	1	1
2	2	0.5	0.833333	0.416667
3	4	0.25	0.759524	0.189881
4	8	0.125	0.725372	0.0906715
5	16	0.0625	0.709016	0.0443135
6	32	0.03125	0.701021	0.0219069
7	64	0.015625	0.697069	0.0108917
8	128	0.0078125	0.695104	0.0054305
9	256	0.00390625	0.694125	0.00271142
10	512	0.00195312	0.693636	0.00135476
11	1024	0.000976562	0.693391	0.00067714
