# Supplementary material for: Hierarchical Scaling in Systems of Natural Cities
Source: Entropy (Basel). 2018 Jun 4;20(6):432. doi: 10.3390/e20060432 (PMC7512952; doi:10.3390/e20060432)
Supplement: Supplementary file 1 [file entropy-20-00432-s001.zip › entropy-301080-supplementary/Datasets and calculation results/S2_Datasets processed for hierarchies of natural cities 2018-05-18.xlsx]

## Sheet: America
Rank	Junc	Area	Level			m	SP	SA	SA	Nm	Pm	Am
1	290503	11945000000	1			1	290503	11945000000	1194500	1	290503	1194500
2	234737	7860750000	1			2	427034	15679500000	1567950	2	213517	783975
3	192297	7818750000	2			3	704530	29879000000	2987900	4	176132	746975
4	184004	5435500000	1			4	925308	40134250000	4013425	8	115664	501678
5	181137	8239250000	2			5	971154	37835000000	3783500	16	60697.1	236469
6	169764	8172500000	3			6	996094	42915250000	4291525	32	31127.9	134110
7	169625	8031750000	4			7	964952	45903750000	4590375	64	15077.4	71724.6
8	142269	4408250000	1			8	998944	46640250000	4664025	128	7804.25	36437.7
9	126216	3535000000	2			9	1022170	48958250000	4895825	256	3992.85	19124.3
10	121202	5831250000	3			10	1059010	51402250000	5140225	512	2068.38	10039.5
11	115929	6383250000	4			11	1098604	53614000000	5361400	1024	1072.86	5235.74
12	113840	5895750000	5			12	1147638	59854500000	5985450	2048	560.37	2922.58
13	105976	4994750000	6			13	1182019	65257000000	6525700	4096	288.579	1593.19
14	102976	5858250000	7			14	1194378	74017500000	7401750	8192	145.798	903.534
15	96900	3227750000	8			15	1122168	79136250000	7913625	14922	75.2023	530.333
16	96653	4780750000	1
17	85236	4759000000	2
18	79378	2464250000	3
19	76145	2614500000	4
20	68376	2171750000	5
21	63762	2130750000	6
22	54300	1825500000	7
23	53509	1918250000	8
24	51795	2423000000	9
25	51337	1762250000	10
26	50890	1486250000	11
27	50403	1787250000	12
28	48471	1587250000	13
29	47835	2196250000	14
30	47555	2131750000	15
31	45509	1796250000	16
32	45432	1777500000	1
33	42987	1567250000	2
34	39973	1833500000	3
35	39264	1303250000	4
36	38060	1427500000	5
37	37701	2139000000	6
38	37663	1905000000	7
39	36696	1109000000	8
40	36664	1712250000	9
41	33570	1364750000	10
42	33400	1105000000	11
43	32807	1231000000	12
44	32517	1161500000	13
45	32128	632500000	14
46	31801	971000000	15
47	31741	1566750000	16
48	30969	1684500000	17
49	30967	1733750000	18
50	28622	1128250000	19
51	26988	784000000	20
52	26959	984000000	21
53	26276	1899000000	22
54	25827	1054250000	23
55	25532	1090500000	24
56	25421	907250000	25
57	25077	930500000	26
58	25013	1825500000	27
59	23693	947750000	28
60	23593	1108500000	29
61	23489	1737500000	30
62	22897	1035250000	31
63	22367	1258000000	32
64	21469	1217250000	1
65	20981	1504250000	2
66	19930	782250000	3
67	19791	1356000000	4
68	19643	792000000	5
69	19540	1114250000	6
70	19485	1043250000	7
71	19356	1345750000	8
72	19206	837750000	9
73	18889	1014000000	10
74	18064	1017500000	11
75	17924	787750000	12
76	17449	596250000	13
77	17374	899000000	14
78	17104	638250000	15
79	16883	895500000	16
80	16760	891500000	17
81	16678	731500000	18
82	16617	883000000	19
83	16610	570000000	20
84	16484	1027500000	21
85	15932	766500000	22
86	15912	573250000	23
87	15447	823750000	24
88	15414	415750000	25
89	15383	510750000	26
90	15221	847250000	27
91	15195	667750000	28
92	15152	442250000	29
93	15100	687250000	30
94	14794	563500000	31
95	14653	855750000	32
96	14392	1131500000	33
97	14373	821000000	34
98	14274	861250000	35
99	14086	539250000	36
100	14085	596750000	37
101	14082	599500000	38
102	13782	649500000	39
103	13608	504500000	40
104	13565	920250000	41
105	13338	492500000	42
106	13257	713250000	43
107	13229	590250000	44
108	13134	436000000	45
109	13023	481750000	46
110	12905	599500000	47
111	12854	552000000	48
112	12825	483000000	49
113	12711	521000000	50
114	12497	548250000	51
115	12426	650750000	52
116	12416	411750000	53
117	12406	636250000	54
118	12300	758250000	55
119	12244	431000000	56
120	12062	496750000	57
121	11916	584500000	58
122	11802	571500000	59
123	11602	433500000	60
124	11447	487250000	61
125	11430	557750000	62
126	11324	351000000	63
127	11117	394250000	64
128	10962	477750000	1
129	10789	504250000	2
130	10773	480500000	3
131	10756	494750000	4
132	10687	262750000	5
133	10684	400500000	6
134	10671	409250000	7
135	10588	350250000	8
136	10548	567750000	9
137	10420	844250000	10
138	10006	414000000	11
139	9866	610250000	12
140	9817	416250000	13
141	9762	419000000	14
142	9732	527500000	15
143	9674	437500000	16
144	9621	389000000	17
145	9593	428500000	18
146	9532	373750000	19
147	9508	456000000	20
148	9403	418750000	21
149	9335	251000000	22
150	9322	474000000	23
151	9248	552250000	24
152	9234	422250000	25
153	9181	234000000	26
154	9173	231750000	27
155	9166	461000000	28
156	9146	303000000	29
157	9128	392500000	30
158	8951	342250000	31
159	8915	217000000	32
160	8892	511000000	33
161	8876	326000000	34
162	8875	327250000	35
163	8849	387500000	36
164	8847	618250000	37
165	8826	566750000	38
166	8800	314000000	39
167	8725	351750000	40
168	8651	447500000	41
169	8556	306250000	42
170	8538	519500000	43
171	8530	295750000	44
172	8523	732000000	45
173	8470	585500000	46
174	8407	371750000	47
175	8334	465250000	48
176	8271	456000000	49
177	8270	422250000	50
178	8243	335500000	51
179	8133	287250000	52
180	8122	378250000	53
181	8105	339750000	54
182	8104	336000000	55
183	8050	313500000	56
184	8046	536000000	57
185	8043	336250000	58
186	8024	317250000	59
187	8000	307750000	60
188	7886	423000000	61
189	7855	263750000	62
190	7809	233000000	63
191	7774	326750000	64
192	7721	392250000	65
193	7664	411250000	66
194	7652	428250000	67
195	7581	435750000	68
196	7461	287750000	69
197	7425	332000000	70
198	7390	307750000	71
199	7374	439250000	72
200	7372	425500000	73
201	7299	371250000	74
202	7290	378500000	75
203	7256	362000000	76
204	7237	212750000	77
205	7225	313250000	78
206	7147	435250000	79
207	7127	407500000	80
208	7115	283500000	81
209	7056	226250000	82
210	7016	321250000	83
211	7013	358250000	84
212	6975	341250000	85
213	6872	280250000	86
214	6854	285000000	87
215	6851	385000000	88
216	6655	258250000	89
217	6597	289000000	90
218	6587	330500000	91
219	6519	308500000	92
220	6499	215250000	93
221	6450	560000000	94
222	6416	330500000	95
223	6403	419000000	96
224	6369	670250000	97
225	6368	211000000	98
226	6343	404500000	99
227	6334	336250000	100
228	6328	211500000	101
229	6293	224250000	102
230	6274	269500000	103
231	6268	326750000	104
232	6226	211750000	105
233	6185	203250000	106
234	6182	303750000	107
235	6113	342000000	108
236	6094	189500000	109
237	6091	339500000	110
238	6088	285250000	111
239	6060	247250000	112
240	5981	469000000	113
241	5963	238500000	114
242	5951	249250000	115
243	5906	309000000	116
244	5776	192500000	117
245	5749	236750000	118
246	5724	257500000	119
247	5701	342000000	120
248	5660	154000000	121
249	5660	429750000	122
250	5642	319250000	123
251	5595	213000000	124
252	5588	300000000	125
253	5575	198500000	126
254	5572	340750000	127
255	5561	180500000	128
256	5534	385500000	1
257	5530	378250000	2
258	5512	461250000	3
259	5495	344750000	4
260	5468	210750000	5
261	5447	174000000	6
262	5442	282000000	7
263	5433	233750000	8
264	5430	417250000	9
265	5403	245750000	10
266	5397	163000000	11
267	5374	248500000	12
268	5372	249250000	13
269	5361	238750000	14
270	5357	457500000	15
271	5349	375750000	16
272	5307	376000000	17
273	5263	336500000	18
274	5250	304000000	19
275	5244	243250000	20
276	5207	303000000	21
277	5201	149750000	22
278	5194	189500000	23
279	5171	383500000	24
280	5164	232000000	25
281	5163	408750000	26
282	5136	198500000	27
283	5133	253500000	28
284	5106	204250000	29
285	5105	192500000	30
286	5097	232000000	31
287	5087	198250000	32
288	5082	115750000	33
289	5081	220750000	34
290	5042	193500000	35
291	5026	149250000	36
292	4994	216500000	37
293	4987	160750000	38
294	4971	174250000	39
295	4949	425000000	40
296	4905	340500000	41
297	4895	162250000	42
298	4888	264000000	43
299	4883	250500000	44
300	4883	186000000	45
301	4841	272000000	46
302	4840	228500000	47
303	4779	208750000	48
304	4771	193250000	49
305	4768	171000000	50
306	4766	175250000	51
307	4756	419000000	52
308	4740	110750000	53
309	4727	331000000	54
310	4710	190500000	55
311	4710	214500000	56
312	4706	103750000	57
313	4693	220250000	58
314	4690	79750000	59
315	4688	191750000	60
316	4684	236250000	61
317	4662	177250000	62
318	4661	265750000	63
319	4627	167000000	64
320	4621	222500000	65
321	4616	289250000	66
322	4615	230500000	67
323	4608	276750000	68
324	4587	141250000	69
325	4580	157500000	70
326	4578	318500000	71
327	4542	277250000	72
328	4494	189750000	73
329	4494	217750000	74
330	4491	223250000	75
331	4448	190250000	76
332	4440	247250000	77
333	4431	191250000	78
334	4425	207250000	79
335	4387	394500000	80
336	4365	171250000	81
337	4294	183500000	82
338	4277	258250000	83
339	4275	217250000	84
340	4252	196500000	85
341	4252	310000000	86
342	4232	301250000	87
343	4226	320500000	88
344	4213	211000000	89
345	4200	212000000	90
346	4170	159000000	91
347	4168	163250000	92
348	4168	295250000	93
349	4149	186000000	94
350	4139	248750000	95
351	4129	183750000	96
352	4113	188500000	97
353	4109	169000000	98
354	4089	165500000	99
355	4076	136250000	100
356	4053	142750000	101
357	4053	111000000	102
358	4042	143500000	103
359	4041	187750000	104
360	4039	144250000	105
361	4024	215750000	106
362	4019	252250000	107
363	4011	149750000	108
364	4011	196250000	109
365	3996	252250000	110
366	3984	219250000	111
367	3969	155000000	112
368	3968	214000000	113
369	3938	234000000	114
370	3938	178750000	115
371	3935	208250000	116
372	3931	229000000	117
373	3928	126500000	118
374	3927	211000000	119
375	3914	144750000	120
376	3912	156750000	121
377	3911	117750000	122
378	3903	119250000	123
379	3903	132000000	124
380	3875	237500000	125
381	3868	147750000	126
382	3866	365000000	127
383	3861	120750000	128
384	3854	156000000	129
385	3850	182000000	130
386	3845	152500000	131
387	3841	189750000	132
388	3827	158750000	133
389	3821	188750000	134
390	3820	179750000	135
391	3816	217250000	136
392	3811	280500000	137
393	3807	140500000	138
394	3794	173500000	139
395	3787	202250000	140
396	3786	118500000	141
397	3784	137500000	142
398	3775	284250000	143
399	3773	152500000	144
400	3753	160250000	145
401	3737	104000000	146
402	3733	246750000	147
403	3727	275500000	148
404	3723	187500000	149
405	3709	231750000	150
406	3687	108500000	151
407	3683	131750000	152
408	3679	241750000	153
409	3675	200250000	154
410	3667	91250000	155
411	3666	177750000	156
412	3666	170250000	157
413	3666	214000000	158
414	3653	268000000	159
415	3636	92250000	160
416	3632	146000000	161
417	3632	126250000	162
418	3628	121500000	163
419	3582	212500000	164
420	3578	145000000	165
421	3577	146250000	166
422	3572	186250000	167
423	3572	215000000	168
424	3569	138250000	169
425	3538	118250000	170
426	3525	214000000	171
427	3514	164500000	172
428	3492	192250000	173
429	3491	164750000	174
430	3488	170750000	175
431	3487	169000000	176
432	3471	143500000	177
433	3468	154750000	178
434	3459	235250000	179
435	3451	122750000	180
436	3444	194250000	181
437	3428	154000000	182
438	3425	122000000	183
439	3415	147250000	184
440	3399	79250000	185
441	3398	139250000	186
442	3372	158750000	187
443	3362	111000000	188
444	3357	156500000	189
445	3356	113750000	190
446	3345	122000000	191
447	3340	151750000	192
448	3324	83250000	193
449	3317	139250000	194
450	3297	179000000	195
451	3293	126000000	196
452	3286	132000000	197
453	3269	160500000	198
454	3260	112500000	199
455	3258	122250000	200
456	3251	152500000	201
457	3249	211000000	202
458	3242	168000000	203
459	3240	135250000	204
460	3236	151250000	205
461	3234	190750000	206
462	3233	182500000	207
463	3218	221000000	208
464	3207	151750000	209
465	3193	154250000	210
466	3191	255750000	211
467	3185	162750000	212
468	3175	92500000	213
469	3174	146000000	214
470	3158	111250000	215
471	3155	97000000	216
472	3151	141500000	217
473	3145	108000000	218
474	3143	100000000	219
475	3134	161250000	220
476	3130	142000000	221
477	3127	179000000	222
478	3120	106750000	223
479	3118	123000000	224
480	3105	119000000	225
481	3098	116500000	226
482	3094	168250000	227
483	3088	142750000	228
484	3083	154750000	229
485	3076	136250000	230
486	3074	137250000	231
487	3069	103750000	232
488	3068	155500000	233
489	3064	113750000	234
490	3062	66000000	235
491	3059	204500000	236
492	3056	168250000	237
493	3043	88500000	238
494	3032	152250000	239
495	3031	143000000	240
496	3025	114000000	241
497	3008	139000000	242
498	3006	144250000	243
499	3004	100250000	244
500	2996	143250000	245
501	2995	154500000	246
502	2990	109000000	247
503	2989	114500000	248
504	2988	103250000	249
505	2983	179000000	250
506	2969	158000000	251
507	2967	136250000	252
508	2955	193250000	253
509	2954	152000000	254
510	2950	157500000	255
511	2948	187250000	256
512	2944	72500000	1
513	2942	179500000	2
514	2941	128500000	3
515	2940	102250000	4
516	2936	102750000	5
517	2929	147000000	6
518	2924	126500000	7
519	2917	100250000	8
520	2904	68500000	9
521	2898	111000000	10
522	2888	161750000	11
523	2887	116750000	12
524	2882	99500000	13
525	2879	122750000	14
526	2871	157000000	15
527	2870	56750000	16
528	2868	79250000	17
529	2867	124250000	18
530	2867	123250000	19
531	2866	100500000	20
532	2860	103750000	21
533	2850	167250000	22
534	2848	186250000	23
535	2847	96000000	24
536	2834	114250000	25
537	2832	110000000	26
538	2830	146500000	27
539	2827	90500000	28
540	2827	210250000	29
541	2827	126750000	30
542	2827	145000000	31
543	2825	124000000	32
544	2825	130000000	33
545	2794	135750000	34
546	2787	37500000	35
547	2777	135500000	36
548	2773	137000000	37
549	2764	57500000	38
550	2764	253750000	39
551	2747	175250000	40
552	2745	85250000	41
553	2739	102500000	42
554	2736	122750000	43
555	2731	152500000	44
556	2727	153500000	45
557	2721	40500000	46
558	2721	108250000	47
559	2711	124000000	48
560	2695	86500000	49
561	2670	243500000	50
562	2667	84000000	51
563	2666	108500000	52
564	2664	143500000	53
565	2663	137250000	54
566	2660	98750000	55
567	2658	53250000	56
568	2657	200750000	57
569	2657	56750000	58
570	2656	152750000	59
571	2646	62750000	60
572	2643	83250000	61
573	2638	141750000	62
574	2625	113250000	63
575	2622	83500000	64
576	2616	163500000	65
577	2615	99250000	66
578	2608	133250000	67
579	2606	104750000	68
580	2602	147500000	69
581	2599	140000000	70
582	2596	132750000	71
583	2594	126250000	72
584	2579	152750000	73
585	2572	89500000	74
586	2565	145500000	75
587	2551	126000000	76
588	2549	70500000	77
589	2543	105500000	78
590	2543	82500000	79
591	2536	137500000	80
592	2535	117750000	81
593	2535	84250000	82
594	2526	166750000	83
595	2526	189000000	84
596	2519	118250000	85
597	2519	189500000	86
598	2518	143000000	87
599	2512	194750000	88
600	2511	112250000	89
601	2510	174000000	90
602	2490	92500000	91
603	2489	110750000	92
604	2489	110000000	93
605	2488	79000000	94
606	2483	149500000	95
607	2478	114500000	96
608	2476	62500000	97
609	2470	92250000	98
610	2467	111500000	99
611	2465	103750000	100
612	2461	108500000	101
613	2459	100750000	102
614	2457	133000000	103
615	2454	135500000	104
616	2451	96250000	105
617	2451	116500000	106
618	2450	131000000	107
619	2448	58000000	108
620	2448	85750000	109
621	2447	112750000	110
622	2445	81500000	111
623	2444	100750000	112
624	2442	86250000	113
625	2437	133250000	114
626	2436	101000000	115
627	2420	114000000	116
628	2414	81000000	117
629	2414	118000000	118
630	2411	144750000	119
631	2411	135750000	120
632	2406	155500000	121
633	2389	135000000	122
634	2386	107750000	123
635	2378	51500000	124
636	2377	87000000	125
637	2369	120500000	126
638	2369	94000000	127
639	2366	76750000	128
640	2363	186500000	129
641	2362	128250000	130
642	2361	82250000	131
643	2359	108500000	132
644	2357	78750000	133
645	2355	94500000	134
646	2354	95500000	135
647	2347	148500000	136
648	2335	125250000	137
649	2334	106000000	138
650	2333	157250000	139
651	2331	134250000	140
652	2329	105750000	141
653	2328	111250000	142
654	2325	42250000	143
655	2315	109000000	144
656	2313	106750000	145
657	2304	104750000	146
658	2294	137750000	147
659	2292	108500000	148
660	2288	197750000	149
661	2286	124500000	150
662	2285	110750000	151
663	2274	145750000	152
664	2267	122000000	153
665	2261	96250000	154
666	2255	138500000	155
667	2251	75750000	156
668	2249	137500000	157
669	2247	76250000	158
670	2245	138750000	159
671	2243	103000000	160
672	2241	145250000	161
673	2240	122750000	162
674	2240	78000000	163
675	2237	55250000	164
676	2236	124500000	165
677	2235	97500000	166
678	2230	101250000	167
679	2229	129500000	168
680	2222	81250000	169
681	2218	91000000	170
682	2215	93000000	171
683	2213	105750000	172
684	2212	78250000	173
685	2209	91500000	174
686	2205	94000000	175
687	2201	92500000	176
688	2197	147750000	177
689	2192	92750000	178
690	2190	134000000	179
691	2186	78500000	180
692	2179	155000000	181
693	2176	82000000	182
694	2175	152000000	183
695	2175	81000000	184
696	2165	82500000	185
697	2165	134500000	186
698	2163	70750000	187
699	2159	109250000	188
700	2154	89750000	189
701	2151	108500000	190
702	2144	94500000	191
703	2136	203750000	192
704	2136	136750000	193
705	2135	127750000	194
706	2135	101000000	195
707	2134	137500000	196
708	2133	95750000	197
709	2131	94250000	198
710	2131	64750000	199
711	2130	84000000	200
712	2123	95000000	201
713	2122	101500000	202
714	2120	126000000	203
715	2119	108500000	204
716	2117	87500000	205
717	2115	73000000	206
718	2109	98000000	207
719	2108	90000000	208
720	2104	126000000	209
721	2104	93250000	210
722	2100	83750000	211
723	2098	71750000	212
724	2097	100250000	213
725	2096	92750000	214
726	2090	74250000	215
727	2081	102750000	216
728	2076	121000000	217
729	2076	107000000	218
730	2069	155500000	219
731	2067	165750000	220
732	2067	87250000	221
733	2067	91000000	222
734	2066	104000000	223
735	2061	79500000	224
736	2061	65250000	225
737	2061	80500000	226
738	2061	129000000	227
739	2058	118750000	228
740	2053	135000000	229
741	2053	85750000	230
742	2045	104500000	231
743	2041	92500000	232
744	2040	81500000	233
745	2036	52750000	234
746	2022	76750000	235
747	2022	92750000	236
748	2020	81500000	237
749	2020	122000000	238
750	2020	68250000	239
751	2019	142250000	240
752	2019	79000000	241
753	2018	72250000	242
754	2015	77250000	243
755	2012	89000000	244
756	2008	93750000	245
757	2000	111000000	246
758	1999	131000000	247
759	1998	91250000	248
760	1995	76750000	249
761	1992	65250000	250
762	1989	62750000	251
763	1989	127750000	252
764	1989	217750000	253
765	1984	107000000	254
766	1980	99500000	255
767	1979	96000000	256
768	1977	94250000	257
769	1975	126750000	258
770	1975	109500000	259
771	1975	85500000	260
772	1973	72000000	261
773	1969	57250000	262
774	1961	131750000	263
775	1960	65250000	264
776	1959	123500000	265
777	1958	120500000	266
778	1956	102750000	267
779	1955	122250000	268
780	1952	84250000	269
781	1951	120250000	270
782	1946	163750000	271
783	1945	91750000	272
784	1944	76250000	273
785	1944	135250000	274
786	1943	136750000	275
787	1943	83250000	276
788	1943	66750000	277
789	1943	113500000	278
790	1939	99500000	279
791	1939	117750000	280
792	1937	76000000	281
793	1935	142750000	282
794	1933	89750000	283
795	1933	78250000	284
796	1932	59500000	285
797	1931	76000000	286
798	1928	101500000	287
799	1926	58000000	288
800	1920	87750000	289
801	1919	76750000	290
802	1918	99250000	291
803	1914	78000000	292
804	1912	145750000	293
805	1909	212500000	294
806	1908	119000000	295
807	1907	124000000	296
808	1904	80750000	297
809	1903	108750000	298
810	1903	129750000	299
811	1898	77750000	300
812	1898	108750000	301
813	1898	102000000	302
814	1890	91250000	303
815	1889	114250000	304
816	1885	107250000	305
817	1883	99750000	306
818	1882	68750000	307
819	1878	125250000	308
820	1877	94250000	309
821	1876	119250000	310
822	1874	148500000	311
823	1870	80250000	312
824	1868	72750000	313
825	1862	120750000	314
826	1858	85500000	315
827	1858	78750000	316
828	1855	89000000	317
829	1851	76750000	318
830	1850	54000000	319
831	1849	38250000	320
832	1846	73500000	321
833	1845	111000000	322
834	1844	62750000	323
835	1844	132000000	324
836	1842	87000000	325
837	1841	145500000	326
838	1840	43000000	327
839	1835	80500000	328
840	1835	57750000	329
841	1834	98000000	330
842	1830	61500000	331
843	1829	74500000	332
844	1827	89750000	333
845	1822	82000000	334
846	1822	81750000	335
847	1821	76250000	336
848	1820	73500000	337
849	1819	142000000	338
850	1819	119500000	339
851	1818	72000000	340
852	1815	79750000	341
853	1814	97000000	342
854	1812	91750000	343
855	1812	140500000	344
856	1811	68250000	345
857	1809	90500000	346
858	1807	54000000	347
859	1806	85500000	348
860	1805	68750000	349
861	1802	34250000	350
862	1800	91500000	351
863	1799	40750000	352
864	1799	103250000	353
865	1795	100250000	354
866	1792	93250000	355
867	1791	71750000	356
868	1788	78500000	357
869	1787	109250000	358
870	1781	95500000	359
871	1780	98500000	360
872	1775	67000000	361
873	1775	95000000	362
874	1773	171000000	363
875	1770	127500000	364
876	1768	62500000	365
877	1767	138000000	366
878	1766	61250000	367
879	1766	98750000	368
880	1766	51500000	369
881	1764	69000000	370
882	1764	74000000	371
883	1759	125000000	372
884	1756	172500000	373
885	1747	82500000	374
886	1746	81250000	375
887	1746	61250000	376
888	1746	79500000	377
889	1745	84500000	378
890	1742	115000000	379
891	1740	104000000	380
892	1738	76000000	381
893	1735	159000000	382
894	1735	70250000	383
895	1735	96000000	384
896	1735	86000000	385
897	1734	82750000	386
898	1734	146500000	387
899	1733	72750000	388
900	1731	110500000	389
901	1729	93500000	390
902	1727	117000000	391
903	1727	92750000	392
904	1720	55250000	393
905	1720	82000000	394
906	1720	85000000	395
907	1715	66250000	396
908	1715	73750000	397
909	1710	73500000	398
910	1709	99500000	399
911	1705	149000000	400
912	1702	90500000	401
913	1702	64750000	402
914	1695	102500000	403
915	1693	67500000	404
916	1692	51750000	405
917	1691	78500000	406
918	1686	51750000	407
919	1684	97250000	408
920	1684	46500000	409
921	1683	60000000	410
922	1680	50250000	411
923	1680	78000000	412
924	1678	82500000	413
925	1669	83750000	414
926	1669	52000000	415
927	1666	106500000	416
928	1664	136250000	417
929	1663	93750000	418
930	1660	100000000	419
931	1657	93750000	420
932	1654	53250000	421
933	1654	78750000	422
934	1653	93500000	423
935	1650	76500000	424
936	1646	112500000	425
937	1646	110000000	426
938	1644	134500000	427
939	1642	142500000	428
940	1641	83750000	429
941	1640	49250000	430
942	1639	67750000	431
943	1638	93500000	432
944	1638	94250000	433
945	1636	50250000	434
946	1635	75500000	435
947	1635	108750000	436
948	1633	87250000	437
949	1633	82000000	438
950	1632	57750000	439
951	1631	45250000	440
952	1631	68750000	441
953	1629	62250000	442
954	1627	83250000	443
955	1624	100750000	444
956	1623	78000000	445
957	1623	60750000	446
958	1623	95000000	447
959	1621	107500000	448
960	1615	46000000	449
961	1613	43750000	450
962	1612	64250000	451
963	1611	76500000	452
964	1611	98500000	453
965	1610	77750000	454
966	1609	83250000	455
967	1608	54750000	456
968	1605	70000000	457
969	1604	51250000	458
970	1603	87250000	459
971	1602	114250000	460
972	1598	69500000	461
973	1598	162000000	462
974	1597	79000000	463
975	1596	34000000	464
976	1596	65250000	465
977	1595	75000000	466
978	1595	40750000	467
979	1591	61500000	468
980	1591	69750000	469
981	1586	70750000	470
982	1585	52500000	471
983	1583	160750000	472
984	1582	59750000	473
985	1582	90250000	474
986	1580	73250000	475
987	1578	102000000	476
988	1578	111000000	477
989	1577	76250000	478
990	1575	98750000	479
991	1573	58750000	480
992	1572	54250000	481
993	1571	100750000	482
994	1569	102000000	483
995	1565	135750000	484
996	1565	53750000	485
997	1564	107750000	486
998	1563	70750000	487
999	1563	84750000	488
1000	1562	63500000	489
1001	1560	73250000	490
1002	1560	55500000	491
1003	1559	110000000	492
1004	1559	129500000	493
1005	1558	100750000	494
1006	1558	54000000	495
1007	1558	76000000	496
1008	1555	84000000	497
1009	1553	36000000	498
1010	1552	97500000	499
1011	1550	69500000	500
1012	1550	124750000	501
1013	1549	49250000	502
1014	1547	61500000	503
1015	1546	48250000	504
1016	1546	81500000	505
1017	1542	97750000	506
1018	1541	126000000	507
1019	1537	79250000	508
1020	1536	76500000	509
1021	1535	50500000	510
1022	1534	53000000	511
1023	1531	97000000	512
1024	1530	60000000	1
1025	1530	56000000	2
1026	1529	98250000	3
1027	1528	84000000	4
1028	1526	41500000	5
1029	1524	48500000	6
1030	1523	91250000	7
1031	1522	60750000	8
1032	1520	63500000	9
1033	1518	56500000	10
1034	1517	128500000	11
1035	1517	73750000	12
1036	1517	109000000	13
1037	1515	82500000	14
1038	1514	60250000	15
1039	1514	94250000	16
1040	1508	78000000	17
1041	1506	64000000	18
1042	1505	60500000	19
1043	1505	65000000	20
1044	1502	43500000	21
1045	1501	65750000	22
1046	1500	89500000	23
1047	1496	77000000	24
1048	1495	59250000	25
1049	1488	63500000	26
1050	1488	63500000	27
1051	1486	62000000	28
1052	1485	74250000	29
1053	1485	54000000	30
1054	1483	54250000	31
1055	1481	141500000	32
1056	1480	35000000	33
1057	1478	40750000	34
1058	1478	81750000	35
1059	1476	46250000	36
1060	1472	82500000	37
1061	1467	49500000	38
1062	1465	54750000	39
1063	1464	84500000	40
1064	1464	72500000	41
1065	1463	61750000	42
1066	1462	72000000	43
1067	1460	48500000	44
1068	1459	73250000	45
1069	1457	56500000	46
1070	1456	72000000	47
1071	1455	79000000	48
1072	1455	80000000	49
1073	1453	46250000	50
1074	1453	70250000	51
1075	1452	95500000	52
1076	1452	69250000	53
1077	1450	66500000	54
1078	1450	24500000	55
1079	1449	59500000	56
1080	1447	75000000	57
1081	1446	60250000	58
1082	1446	68250000	59
1083	1446	55750000	60
1084	1445	52000000	61
1085	1442	73750000	62
1086	1442	49500000	63
1087	1442	49500000	64
1088	1442	78000000	65
1089	1441	59500000	66
1090	1437	46750000	67
1091	1437	87500000	68
1092	1436	74250000	69
1093	1434	83750000	70
1094	1432	49750000	71
1095	1431	81000000	72
1096	1430	94750000	73
1097	1428	86500000	74
1098	1426	67250000	75
1099	1425	57500000	76
1100	1422	60500000	77
1101	1422	84500000	78
1102	1420	29750000	79
1103	1420	83250000	80
1104	1420	77000000	81
1105	1419	74000000	82
1106	1416	66000000	83
1107	1413	70500000	84
1108	1411	86000000	85
1109	1408	51750000	86
1110	1407	85500000	87
1111	1402	93250000	88
1112	1402	84750000	89
1113	1401	88750000	90
1114	1401	55250000	91
1115	1397	38500000	92
1116	1397	60750000	93
1117	1397	55250000	94
1118	1395	54500000	95
1119	1394	66250000	96
1120	1393	52250000	97
1121	1393	55750000	98
1122	1391	51000000	99
1123	1385	97000000	100
1124	1383	107250000	101
1125	1383	54000000	102
1126	1382	53500000	103
1127	1381	77750000	104
1128	1381	178000000	105
1129	1380	43500000	106
1130	1379	50750000	107
1131	1379	58750000	108
1132	1378	58000000	109
1133	1378	88000000	110
1134	1378	64750000	111
1135	1376	52250000	112
1136	1375	70000000	113
1137	1374	75000000	114
1138	1372	65500000	115
1139	1371	84000000	116
1140	1370	62000000	117
1141	1370	33500000	118
1142	1369	41000000	119
1143	1368	69250000	120
1144	1368	95500000	121
1145	1366	58500000	122
1146	1363	83500000	123
1147	1361	85000000	124
1148	1360	74000000	125
1149	1360	49250000	126
1150	1358	40000000	127
1151	1357	176500000	128
1152	1355	62250000	129
1153	1354	46750000	130
1154	1353	49000000	131
1155	1351	71000000	132
1156	1351	75000000	133
1157	1350	88250000	134
1158	1350	59750000	135
1159	1349	61750000	136
1160	1347	54750000	137
1161	1346	71000000	138
1162	1345	46250000	139
1163	1344	63000000	140
1164	1342	53750000	141
1165	1341	58500000	142
1166	1339	75750000	143
1167	1339	81750000	144
1168	1335	67750000	145
1169	1332	47000000	146
1170	1331	81250000	147
1171	1330	84750000	148
1172	1330	63000000	149
1173	1330	84750000	150
1174	1330	115750000	151
1175	1329	50000000	152
1176	1328	55000000	153
1177	1328	87250000	154
1178	1326	48000000	155
1179	1323	68500000	156
1180	1318	48250000	157
1181	1318	54250000	158
1182	1318	52000000	159
1183	1318	100000000	160
1184	1317	54500000	161
1185	1315	44750000	162
1186	1314	84500000	163
1187	1310	57250000	164
1188	1310	44000000	165
1189	1309	51750000	166
1190	1308	60500000	167
1191	1306	112500000	168
1192	1305	91250000	169
1193	1305	48000000	170
1194	1305	46500000	171
1195	1304	52750000	172
1196	1303	88750000	173
1197	1303	55500000	174
1198	1300	49750000	175
1199	1300	64250000	176
1200	1300	49000000	177
1201	1298	32750000	178
1202	1297	52750000	179
1203	1296	57250000	180
1204	1295	40750000	181
1205	1295	37000000	182
1206	1294	99000000	183
1207	1292	11500000	184
1208	1291	53500000	185
1209	1289	58250000	186
1210	1288	96000000	187
1211	1288	68500000	188
1212	1287	69250000	189
1213	1287	71000000	190
1214	1286	49250000	191
1215	1285	57250000	192
1216	1285	49250000	193
1217	1283	92750000	194
1218	1283	56500000	195
1219	1282	60250000	196
1220	1282	68250000	197
1221	1281	86250000	198
1222	1278	39000000	199
1223	1278	64250000	200
1224	1277	60000000	201
1225	1277	50500000	202
1226	1276	100500000	203
1227	1274	86000000	204
1228	1274	86500000	205
1229	1272	56000000	206
1230	1271	51000000	207
1231	1269	25250000	208
1232	1268	32750000	209
1233	1266	60000000	210
1234	1266	91500000	211
1235	1265	42500000	212
1236	1264	55750000	213
1237	1262	58750000	214
1238	1261	93500000	215
1239	1261	109500000	216
1240	1260	57500000	217
1241	1258	63500000	218
1242	1257	45000000	219
1243	1257	70000000	220
1244	1256	78500000	221
1245	1256	49500000	222
1246	1255	49500000	223
1247	1254	63000000	224
1248	1253	64500000	225
1249	1252	92750000	226
1250	1249	16250000	227
1251	1244	44500000	228
1252	1243	28250000	229
1253	1241	59750000	230
1254	1241	81500000	231
1255	1240	62000000	232
1256	1240	82250000	233
1257	1239	64000000	234
1258	1239	57250000	235
1259	1239	46000000	236
1260	1238	51750000	237
1261	1236	63500000	238
1262	1236	78250000	239
1263	1236	74500000	240
1264	1236	80500000	241
1265	1235	65500000	242
1266	1234	51250000	243
1267	1234	74750000	244
1268	1233	46250000	245
1269	1233	49000000	246
1270	1233	72500000	247
1271	1233	52750000	248
1272	1232	93000000	249
1273	1228	25000000	250
1274	1225	54500000	251
1275	1224	98500000	252
1276	1224	60250000	253
1277	1223	49000000	254
1278	1223	70250000	255
1279	1221	50250000	256
1280	1220	100250000	257
1281	1220	65750000	258
1282	1220	51000000	259
1283	1220	48750000	260
1284	1219	63500000	261
1285	1219	62750000	262
1286	1219	78000000	263
1287	1219	58250000	264
1288	1218	50000000	265
1289	1217	72250000	266
1290	1217	62500000	267
1291	1217	44250000	268
1292	1217	75750000	269
1293	1217	34750000	270
1294	1214	47750000	271
1295	1214	81250000	272
1296	1213	62000000	273
1297	1213	70000000	274
1298	1213	48000000	275
1299	1212	58500000	276
1300	1210	63250000	277
1301	1209	62750000	278
1302	1209	81500000	279
1303	1207	60000000	280
1304	1207	49000000	281
1305	1207	93000000	282
1306	1206	32750000	283
1307	1206	86000000	284
1308	1206	53750000	285
1309	1206	50250000	286
1310	1204	42750000	287
1311	1204	86000000	288
1312	1203	61250000	289
1313	1203	58750000	290
1314	1202	62000000	291
1315	1201	23250000	292
1316	1200	57000000	293
1317	1198	46500000	294
1318	1197	64500000	295
1319	1196	58250000	296
1320	1195	55000000	297
1321	1192	79750000	298
1322	1192	30750000	299
1323	1191	60000000	300
1324	1191	50000000	301
1325	1191	47750000	302
1326	1190	31250000	303
1327	1190	53500000	304
1328	1190	51750000	305
1329	1189	74750000	306
1330	1188	60250000	307
1331	1188	51000000	308
1332	1188	44000000	309
1333	1185	50750000	310
1334	1184	72250000	311
1335	1184	50250000	312
1336	1183	62500000	313
1337	1179	53750000	314
1338	1177	64000000	315
1339	1176	55750000	316
1340	1176	56000000	317
1341	1175	49000000	318
1342	1175	75500000	319
1343	1175	68000000	320
1344	1174	104750000	321
1345	1174	68250000	322
1346	1172	50250000	323
1347	1171	67750000	324
1348	1171	32500000	325
1349	1171	59000000	326
1350	1170	52750000	327
1351	1170	69000000	328
1352	1170	61750000	329
1353	1170	54500000	330
1354	1170	45500000	331
1355	1169	65500000	332
1356	1165	54000000	333
1357	1165	71500000	334
1358	1163	34750000	335
1359	1162	52500000	336
1360	1161	65500000	337
1361	1161	50500000	338
1362	1161	54750000	339
1363	1160	25000000	340
1364	1159	33250000	341
1365	1158	62000000	342
1366	1157	51750000	343
1367	1157	42500000	344
1368	1154	62500000	345
1369	1153	48250000	346
1370	1153	49750000	347
1371	1153	52000000	348
1372	1151	44750000	349
1373	1151	63000000	350
1374	1150	52750000	351
1375	1150	63750000	352
1376	1149	40000000	353
1377	1149	32250000	354
1378	1148	33250000	355
1379	1148	54000000	356
1380	1148	45750000	357
1381	1147	39500000	358
1382	1146	49250000	359
1383	1145	63000000	360
1384	1144	44750000	361
1385	1143	72750000	362
1386	1142	64500000	363
1387	1142	88250000	364
1388	1141	66000000	365
1389	1141	68250000	366
1390	1140	63750000	367
1391	1139	44250000	368
1392	1138	80000000	369
1393	1137	76250000	370
1394	1137	27750000	371
1395	1136	60500000	372
1396	1136	68250000	373
1397	1134	84500000	374
1398	1133	59250000	375
1399	1133	32000000	376
1400	1133	32250000	377
1401	1130	55250000	378
1402	1129	51500000	379
1403	1128	23250000	380
1404	1127	52000000	381
1405	1126	34500000	382
1406	1124	50000000	383
1407	1124	63250000	384
1408	1123	48750000	385
1409	1123	60500000	386
1410	1122	51750000	387
1411	1120	67750000	388
1412	1120	25000000	389
1413	1120	47500000	390
1414	1120	43750000	391
1415	1119	30250000	392
1416	1118	59750000	393
1417	1118	54750000	394
1418	1117	51750000	395
1419	1113	74250000	396
1420	1112	43000000	397
1421	1112	82750000	398
1422	1111	36250000	399
1423	1111	37750000	400
1424	1110	71250000	401
1425	1110	59000000	402
1426	1110	52250000	403
1427	1109	55000000	404
1428	1109	67250000	405
1429	1109	67750000	406
1430	1107	51000000	407
1431	1106	46250000	408
1432	1104	49000000	409
1433	1104	26750000	410
1434	1104	27500000	411
1435	1101	47750000	412
1436	1099	36250000	413
1437	1099	47000000	414
1438	1099	43500000	415
1439	1099	43000000	416
1440	1099	61500000	417
1441	1098	45250000	418
1442	1098	54500000	419
1443	1098	40000000	420
1444	1098	27250000	421
1445	1097	50000000	422
1446	1097	52250000	423
1447	1096	44000000	424
1448	1095	68500000	425
1449	1094	73750000	426
1450	1094	48250000	427
1451	1093	60000000	428
1452	1091	40250000	429
1453	1090	57500000	430
1454	1090	53750000	431
1455	1089	60750000	432
1456	1089	41250000	433
1457	1089	55750000	434
1458	1089	42750000	435
1459	1089	50000000	436
1460	1088	52750000	437
1461	1088	57250000	438
1462	1087	63000000	439
1463	1087	60250000	440
1464	1086	41500000	441
1465	1086	95250000	442
1466	1084	56750000	443
1467	1083	64250000	444
1468	1082	57000000	445
1469	1082	55500000	446
1470	1082	32500000	447
1471	1081	46250000	448
1472	1081	49750000	449
1473	1080	50500000	450
1474	1080	90000000	451
1475	1080	37500000	452
1476	1076	39000000	453
1477	1074	54750000	454
1478	1074	42750000	455
1479	1073	57500000	456
1480	1073	30250000	457
1481	1073	67250000	458
1482	1072	24500000	459
1483	1072	55000000	460
1484	1070	63000000	461
1485	1070	87250000	462
1486	1069	58500000	463
1487	1069	42500000	464
1488	1069	30500000	465
1489	1068	31000000	466
1490	1068	100500000	467
1491	1068	34750000	468
1492	1067	47500000	469
1493	1067	60500000	470
1494	1064	66250000	471
1495	1064	58250000	472
1496	1063	35000000	473
1497	1061	67500000	474
1498	1060	74000000	475
1499	1059	64750000	476
1500	1058	64250000	477
1501	1057	45000000	478
1502	1056	50500000	479
1503	1056	52000000	480
1504	1055	56500000	481
1505	1054	44000000	482
1506	1052	57000000	483
1507	1050	75750000	484
1508	1050	38000000	485
1509	1048	36000000	486
1510	1046	48750000	487
1511	1046	63750000	488
1512	1046	34750000	489
1513	1044	41000000	490
1514	1044	79750000	491
1515	1044	47250000	492
1516	1044	43000000	493
1517	1044	29500000	494
1518	1043	35000000	495
1519	1042	23750000	496
1520	1042	107500000	497
1521	1041	62750000	498
1522	1041	30750000	499
1523	1038	69250000	500
1524	1037	59750000	501
1525	1037	49000000	502
1526	1036	40500000	503
1527	1034	26750000	504
1528	1033	64000000	505
1529	1032	53000000	506
1530	1031	47750000	507
1531	1031	64000000	508
1532	1029	48250000	509
1533	1029	30500000	510
1534	1029	76250000	511
1535	1028	56250000	512
1536	1028	91500000	513
1537	1027	37250000	514
1538	1027	49500000	515
1539	1026	55250000	516
1540	1025	61250000	517
1541	1024	50250000	518
1542	1024	93250000	519
1543	1024	61250000	520
1544	1023	76250000	521
1545	1022	37750000	522
1546	1022	22500000	523
1547	1022	61000000	524
1548	1021	53750000	525
1549	1021	45000000	526
1550	1020	31500000	527
1551	1020	53250000	528
1552	1019	53250000	529
1553	1018	66000000	530
1554	1017	45000000	531
1555	1017	42500000	532
1556	1015	34750000	533
1557	1015	64750000	534
1558	1015	52000000	535
1559	1015	57000000	536
1560	1014	44500000	537
1561	1014	36000000	538
1562	1014	27500000	539
1563	1014	42000000	540
1564	1012	43750000	541
1565	1011	56250000	542
1566	1011	41000000	543
1567	1010	35250000	544
1568	1009	94750000	545
1569	1009	35500000	546
1570	1008	41750000	547
1571	1008	24250000	548
1572	1007	47500000	549
1573	1007	62500000	550
1574	1006	48750000	551
1575	1005	28500000	552
1576	1004	37500000	553
1577	1004	59000000	554
1578	1004	21250000	555
1579	1003	48500000	556
1580	1003	43000000	557
1581	1003	35250000	558
1582	1003	88750000	559
1583	1002	19500000	560
1584	1002	45000000	561
1585	1001	39500000	562
1586	1000	51250000	563
1587	1000	80500000	564
1588	999	102500000	565
1589	999	71000000	566
1590	999	31500000	567
1591	999	65750000	568
1592	998	65500000	569
1593	998	51000000	570
1594	997	39000000	571
1595	997	43500000	572
1596	996	79750000	573
1597	996	27750000	574
1598	996	50250000	575
1599	996	34250000	576
1600	996	28000000	577
1601	995	25000000	578
1602	995	27000000	579
1603	994	43000000	580
1604	994	36500000	581
1605	990	43250000	582
1606	990	70000000	583
1607	988	37750000	584
1608	987	44500000	585
1609	987	37750000	586
1610	987	45500000	587
1611	987	60750000	588
1612	987	51750000	589
1613	987	48500000	590
1614	986	26250000	591
1615	985	34000000	592
1616	984	50500000	593
1617	983	50500000	594
1618	983	46750000	595
1619	983	52750000	596
1620	981	52000000	597
1621	981	41250000	598
1622	980	30500000	599
1623	980	47500000	600
1624	979	40250000	601
1625	979	37250000	602
1626	979	63250000	603
1627	979	46000000	604
1628	978	45250000	605
1629	978	47000000	606
1630	975	88750000	607
1631	974	76750000	608
1632	974	47500000	609
1633	974	51500000	610
1634	974	59750000	611
1635	973	35500000	612
1636	972	68250000	613
1637	972	32500000	614
1638	971	63250000	615
1639	970	31250000	616
1640	969	27250000	617
1641	969	55000000	618
1642	969	47000000	619
1643	969	55250000	620
1644	968	27000000	621
1645	968	38750000	622
1646	968	36000000	623
1647	968	58750000	624
1648	968	51250000	625
1649	968	50500000	626
1650	967	72000000	627
1651	967	46000000	628
1652	966	58000000	629
1653	966	56000000	630
1654	965	58500000	631
1655	965	44250000	632
1656	965	51750000	633
1657	964	32500000	634
1658	964	29750000	635
1659	964	47750000	636
1660	964	60000000	637
1661	963	47500000	638
1662	963	41250000	639
1663	962	52750000	640
1664	962	77750000	641
1665	961	41500000	642
1666	961	48500000	643
1667	961	86500000	644
1668	957	40500000	645
1669	957	37750000	646
1670	957	44750000	647
1671	957	33250000	648
1672	956	47000000	649
1673	956	48750000	650
1674	955	52750000	651
1675	955	43500000	652
1676	954	31750000	653
1677	954	45500000	654
1678	953	35000000	655
1679	951	56000000	656
1680	951	60000000	657
1681	951	52500000	658
1682	951	40250000	659
1683	950	34000000	660
1684	950	22000000	661
1685	950	43500000	662
1686	950	23000000	663
1687	950	43500000	664
1688	949	52000000	665
1689	949	44250000	666
1690	948	44500000	667
1691	948	45250000	668
1692	947	52500000	669
1693	947	58500000	670
1694	946	32750000	671
1695	946	41750000	672
1696	945	45750000	673
1697	944	39000000	674
1698	944	31500000	675
1699	944	52750000	676
1700	943	43750000	677
1701	943	45000000	678
1702	943	28500000	679
1703	941	39750000	680
1704	940	93500000	681
1705	939	24750000	682
1706	938	52000000	683
1707	937	73750000	684
1708	937	62750000	685
1709	937	38750000	686
1710	937	28750000	687
1711	936	38500000	688
1712	935	42750000	689
1713	935	40250000	690
1714	934	54250000	691
1715	933	53750000	692
1716	932	53750000	693
1717	932	57500000	694
1718	932	34000000	695
1719	931	56500000	696
1720	931	43750000	697
1721	930	68500000	698
1722	930	32250000	699
1723	928	33000000	700
1724	927	38000000	701
1725	927	38750000	702
1726	927	26500000	703
1727	926	30000000	704
1728	926	46000000	705
1729	926	34750000	706
1730	926	101750000	707
1731	925	57250000	708
1732	923	38000000	709
1733	923	64250000	710
1734	923	38750000	711
1735	922	43750000	712
1736	922	48250000	713
1737	922	42500000	714
1738	922	43250000	715
1739	921	54000000	716
1740	920	50250000	717
1741	920	61500000	718
1742	920	36000000	719
1743	919	30750000	720
1744	919	40750000	721
1745	919	31750000	722
1746	917	28750000	723
1747	917	52500000	724
1748	915	44750000	725
1749	915	64750000	726
1750	915	28750000	727
1751	915	55000000	728
1752	913	42500000	729
1753	913	30500000	730
1754	913	33250000	731
1755	913	55500000	732
1756	913	71500000	733
1757	912	45750000	734
1758	912	58000000	735
1759	911	48750000	736
1760	911	63750000	737
1761	910	56500000	738
1762	909	46000000	739
1763	908	48250000	740
1764	908	36750000	741
1765	907	59750000	742
1766	907	37000000	743
1767	907	29750000	744
1768	906	28000000	745
1769	906	47750000	746
1770	906	42250000	747
1771	905	37750000	748
1772	905	36250000	749
1773	904	40250000	750
1774	904	39250000	751
1775	904	54250000	752
1776	904	32000000	753
1777	902	36500000	754
1778	902	59500000	755
1779	901	55750000	756
1780	901	34000000	757
1781	901	48750000	758
1782	901	47750000	759
1783	900	20000000	760
1784	899	62000000	761
1785	899	45750000	762
1786	899	32000000	763
1787	898	35750000	764
1788	897	18750000	765
1789	896	45500000	766
1790	895	23750000	767
1791	895	55750000	768
1792	895	35500000	769
1793	895	53250000	770
1794	894	47500000	771
1795	894	48250000	772
1796	894	41500000	773
1797	893	48750000	774
1798	893	20250000	775
1799	893	60000000	776
1800	892	53500000	777
1801	891	23250000	778
1802	891	28000000	779
1803	890	60250000	780
1804	890	33750000	781
1805	890	55000000	782
1806	890	34000000	783
1807	889	40750000	784
1808	889	57250000	785
1809	888	27750000	786
1810	888	50750000	787
1811	887	115750000	788
1812	887	53750000	789
1813	887	40250000	790
1814	886	58750000	791
1815	886	45000000	792
1816	885	46000000	793
1817	885	35750000	794
1818	884	42250000	795
1819	884	45000000	796
1820	884	45500000	797
1821	883	25750000	798
1822	883	41750000	799
1823	883	34250000	800
1824	882	41250000	801
1825	881	37000000	802
1826	881	55750000	803
1827	880	49250000	804
1828	880	36500000	805
1829	880	59000000	806
1830	879	43500000	807
1831	879	37500000	808
1832	879	39750000	809
1833	878	55750000	810
1834	877	27250000	811
1835	877	59250000	812
1836	875	46250000	813
1837	873	41750000	814
1838	873	38500000	815
1839	872	60750000	816
1840	872	33000000	817
1841	872	15750000	818
1842	872	46500000	819
1843	872	81250000	820
1844	871	62750000	821
1845	870	44250000	822
1846	870	37750000	823
1847	869	39500000	824
1848	869	55250000	825
1849	869	59500000	826
1850	869	27750000	827
1851	866	70250000	828
1852	866	65000000	829
1853	866	38500000	830
1854	866	49250000	831
1855	866	37500000	832
1856	865	34000000	833
1857	865	36500000	834
1858	865	36750000	835
1859	864	29750000	836
1860	864	55250000	837
1861	863	63250000	838
1862	863	48250000	839
1863	863	40750000	840
1864	862	22500000	841
1865	862	55000000	842
1866	861	45750000	843
1867	860	54500000	844
1868	860	26750000	845
1869	859	39000000	846
1870	858	31250000	847
1871	858	30000000	848
1872	857	48500000	849
1873	857	46750000	850
1874	856	35750000	851
1875	856	28250000	852
1876	855	32250000	853
1877	855	20000000	854
1878	854	48000000	855
1879	854	33500000	856
1880	854	55250000	857
1881	854	43000000	858
1882	854	30250000	859
1883	853	21750000	860
1884	852	43250000	861
1885	852	72750000	862
1886	852	24750000	863
1887	851	38750000	864
1888	851	64000000	865
1889	850	32000000	866
1890	849	28500000	867
1891	849	53250000	868
1892	848	35500000	869
1893	848	41250000	870
1894	848	42250000	871
1895	847	43500000	872
1896	847	25500000	873
1897	847	31500000	874
1898	847	39500000	875
1899	846	35500000	876
1900	846	58750000	877
1901	845	42750000	878
1902	844	32250000	879
1903	844	43750000	880
1904	844	59750000	881
1905	844	41750000	882
1906	844	30250000	883
1907	843	73750000	884
1908	843	23000000	885
1909	842	44750000	886
1910	842	37000000	887
1911	841	45250000	888
1912	841	29000000	889
1913	841	58500000	890
1914	841	27750000	891
1915	841	23000000	892
1916	841	28000000	893
1917	841	36500000	894
1918	841	33250000	895
1919	841	22000000	896
1920	841	38750000	897
1921	840	9750000	898
1922	840	41750000	899
1923	839	27500000	900
1924	839	54250000	901
1925	839	60750000	902
1926	839	30250000	903
1927	838	34500000	904
1928	838	32000000	905
1929	838	38250000	906
1930	837	33000000	907
1931	837	74250000	908
1932	837	56250000	909
1933	837	19000000	910
1934	837	72500000	911
1935	836	34250000	912
1936	835	39750000	913
1937	835	41000000	914
1938	834	33500000	915
1939	834	75000000	916
1940	834	38000000	917
1941	833	41500000	918
1942	833	39500000	919
1943	833	49000000	920
1944	833	49750000	921
1945	832	53250000	922
1946	831	36000000	923
1947	831	27500000	924
1948	830	28000000	925
1949	830	28500000	926
1950	830	48000000	927
1951	830	41500000	928
1952	830	49500000	929
1953	829	45750000	930
1954	829	67250000	931
1955	829	41500000	932
1956	828	32500000	933
1957	827	29500000	934
1958	827	50750000	935
1959	827	39250000	936
1960	827	30250000	937
1961	826	47000000	938
1962	826	42250000	939
1963	826	21500000	940
1964	825	36750000	941
1965	825	24250000	942
1966	824	48000000	943
1967	824	39250000	944
1968	823	63750000	945
1969	822	66500000	946
1970	822	72750000	947
1971	822	36750000	948
1972	821	46000000	949
1973	821	40500000	950
1974	821	36500000	951
1975	820	46500000	952
1976	820	66000000	953
1977	820	28500000	954
1978	820	43000000	955
1979	820	53500000	956
1980	820	65250000	957
1981	819	24250000	958
1982	819	28000000	959
1983	819	38500000	960
1984	819	35500000	961
1985	819	25750000	962
1986	818	72750000	963
1987	818	40000000	964
1988	818	41000000	965
1989	817	36250000	966
1990	817	44000000	967
1991	817	40750000	968
1992	816	38500000	969
1993	816	32750000	970
1994	815	33500000	971
1995	814	37000000	972
1996	814	22750000	973
1997	813	31000000	974
1998	813	32750000	975
1999	813	57500000	976
[truncated: 29,306 more rows]

## Sheet: Britain
Rank	# Blocks	Physical extent	Level			m	SP	SA	SA	Nm	Pm	Am
1	46299	9.19389e+08	1			1	46299	9.19389e+08	91938.9	1	46299	91938.9
2	15015	2.9549e+08	1			2	21987	4.07363e+08	40736.3	2	10993.5	20368.2
3	6972	1.11873e+08	2			3	20921	3.37373e+08	33737.3	4	5230.25	8434.33
4	6073	8.55261e+07	1			4	31571	5.07252e+08	50725.2	8	3946.38	6340.65
5	5183	8.49357e+07	2			5	32547	4.6811e+08	46811	16	2034.19	2925.68
6	4835	8.41953e+07	3			6	33895	5.76694e+08	57669.4	32	1059.22	1802.17
7	4830	8.27161e+07	4			7	33949	6.40033e+08	64003.3	64	530.453	1000.05
8	4793	7.97554e+07	1			8	31500	5.85868e+08	58586.8	128	246.094	457.709
9	4740	7.95817e+07	2			9	24642	5.2339e+08	52339	256	96.2578	204.449
10	4347	7.74407e+07	3			10	19961	3.97864e+08	39786.4	512	38.9863	77.7078
11	4239	7.52396e+07	4			11	4859	4.5126e+07	4512.6	228	21.3114	19.7921
12	4167	6.6073e+07	5
13	3440	47082693	6
14	3062	4.10901e+07	7
15	2783	4.09886e+07	8
16	2711	3.63247e+07	1
17	2573	35164963	2
18	2518	3.46527e+07	3
19	2461	3.35899e+07	4
20	2444	3.10457e+07	5
21	2198	3.08929e+07	6
22	2103	3.07319e+07	7
23	1875	2.96834e+07	8
24	1863	2.91717e+07	9
25	1827	2.72333e+07	10
26	1807	2.68081e+07	11
27	1754	2.61282e+07	12
28	1748	2.51438e+07	13
29	1619	24252794	14
30	1611	2.37762e+07	15
31	1435	2.35092e+07	16
32	1385	2.28565e+07	1
33	1373	2.28517e+07	2
34	1371	22291776	3
35	1274	2.19521e+07	4
36	1273	2.16099e+07	5
37	1216	2.09013e+07	6
38	1212	2.06401e+07	7
39	1204	2.01558e+07	8
40	1203	2.01065e+07	9
41	1166	1.99298e+07	10
42	1162	1.96855e+07	11
43	1151	1.91006e+07	12
44	1140	1.89726e+07	13
45	1137	1.83772e+07	14
46	1078	1.81988e+07	15
47	1070	1.76012e+07	16
48	1065	1.74678e+07	17
49	1064	1.68503e+07	18
50	988	1.68205e+07	19
51	965	1.67279e+07	20
52	938	1.65736e+07	21
53	932	16301096	22
54	929	1.60594e+07	23
55	885	1.59881e+07	24
56	873	1.53993e+07	25
57	859	1.53161e+07	26
58	858	1.49347e+07	27
59	848	1.49079e+07	28
60	845	1.46634e+07	29
61	834	1.46458e+07	30
62	800	1.44842e+07	31
63	797	1.43225e+07	32
64	761	1.39421e+07	1
65	735	1.39041e+07	2
66	734	1.38531e+07	3
67	715	1.34129e+07	4
68	706	1.34098e+07	5
69	686	1.34063e+07	6
70	664	1.31583e+07	7
71	658	1.3011e+07	8
72	648	1.26645e+07	9
73	635	1.25793e+07	10
74	633	1.25485e+07	11
75	633	1.23952e+07	12
76	617	1.22152e+07	13
77	616	1.21356e+07	14
78	613	1.21235e+07	15
79	611	1.2079e+07	16
80	602	1.19854e+07	17
81	600	1.15219e+07	18
82	598	1.14618e+07	19
83	588	1.14137e+07	20
84	587	1.13512e+07	21
85	587	1.119e+07	22
86	583	1.10408e+07	23
87	572	1.05729e+07	24
88	567	1.0247e+07	25
89	565	1.02033e+07	26
90	562	1.01976e+07	27
91	558	1.00927e+07	28
92	554	9.86414e+06	29
93	542	9.74662e+06	30
94	541	9.73327e+06	31
95	541	9.72991e+06	32
96	539	9.51125e+06	33
97	533	9.47956e+06	34
98	524	9.33084e+06	35
99	518	9.2281e+06	36
100	515	9.21085e+06	37
101	495	9.11231e+06	38
102	489	9.10117e+06	39
103	485	8.70662e+06	40
104	479	8.5376e+06	41
105	477	8.47222e+06	42
106	474	8.43204e+06	43
107	471	8.38091e+06	44
108	464	8.31977e+06	45
109	445	8.28234e+06	46
110	441	8.24231e+06	47
111	434	8.20105e+06	48
112	430	8.17921e+06	49
113	421	8.08377e+06	50
114	416	8.03917e+06	51
115	414	8010992	52
116	414	7.96836e+06	53
117	399	7.81351e+06	54
118	396	7.75695e+06	55
119	395	7.756e+06	56
120	394	7738985	57
121	393	7521973	58
122	390	7.5053e+06	59
123	380	7.47362e+06	60
124	380	7.36268e+06	61
125	379	7.04318e+06	62
126	377	7.02222e+06	63
127	376	7.01726e+06	64
128	376	6.93124e+06	1
129	371	6.53842e+06	2
130	369	6.50766e+06	3
131	368	6.47964e+06	4
132	368	6477863	5
133	364	6.46513e+06	6
134	363	6.46465e+06	7
135	362	6.46154e+06	8
136	362	6.31182e+06	9
137	362	6.30299e+06	10
138	353	6.28855e+06	11
139	352	6.25755e+06	12
140	341	6.24001e+06	13
141	339	6.23427e+06	14
142	339	6.16987e+06	15
143	337	6.08306e+06	16
144	336	6.01851e+06	17
145	335	5.99415e+06	18
146	330	5.96959e+06	19
147	330	5.96733e+06	20
148	329	5.86472e+06	21
149	323	5.86359e+06	22
150	317	5.84794e+06	23
151	317	5.77399e+06	24
152	316	5.76864e+06	25
153	313	5.75218e+06	26
154	310	5.74573e+06	27
155	310	5.70369e+06	28
156	309	5.67571e+06	29
157	308	5.58741e+06	30
158	308	5.5741e+06	31
159	305	5.53464e+06	32
160	303	5.53343e+06	33
161	303	5.51706e+06	34
162	301	5.47683e+06	35
163	293	5.45223e+06	36
164	291	5.41946e+06	37
165	290	5.36448e+06	38
166	290	5.3344e+06	39
167	285	5.32086e+06	40
168	285	5.31764e+06	41
169	285	5.3096e+06	42
170	281	5.27168e+06	43
171	281	5.12226e+06	44
172	276	5108808	45
173	275	5.01143e+06	46
174	275	4.9957e+06	47
175	275	4.99329e+06	48
176	273	4975311	49
177	272	4.91072e+06	50
178	269	4.84848e+06	51
179	269	4.79548e+06	52
180	260	4.76708e+06	53
181	256	4.74701e+06	54
182	253	4.74453e+06	55
183	251	4.66267e+06	56
184	248	4.64184e+06	57
185	245	4594596	58
186	244	4.58542e+06	59
187	242	4.55824e+06	60
188	236	4.54888e+06	61
189	234	4.54385e+06	62
190	233	4.49381e+06	63
191	232	4.45005e+06	64
192	231	4.41505e+06	65
193	231	4.3274e+06	66
194	230	4.25993e+06	67
195	229	4.25167e+06	68
196	228	4.1944e+06	69
197	224	4.13055e+06	70
198	223	4.12971e+06	71
199	219	4.09118e+06	72
200	219	4.02641e+06	73
201	214	4.02055e+06	74
202	214	4.01768e+06	75
203	213	4.01034e+06	76
204	212	3.99076e+06	77
205	212	3.98817e+06	78
206	211	3980053	79
207	209	3.9719e+06	80
208	207	3.90904e+06	81
209	207	3905348	82
210	207	3.90073e+06	83
211	206	3860746	84
212	204	3.83929e+06	85
213	202	3.8359e+06	86
214	199	3.8221e+06	87
215	198	3.81787e+06	88
216	198	3.77513e+06	89
217	197	3.68695e+06	90
218	197	3.67073e+06	91
219	191	3.65777e+06	92
220	189	3.65634e+06	93
221	189	3.62711e+06	94
222	189	3.62586e+06	95
223	187	3.62254e+06	96
224	186	3.55341e+06	97
225	186	3.55153e+06	98
226	181	3.49249e+06	99
227	181	3.47857e+06	100
228	179	3.46804e+06	101
229	179	3.45347e+06	102
230	178	3.41465e+06	103
231	178	3411550	104
232	177	3.40403e+06	105
233	176	3.40081e+06	106
234	176	3.34857e+06	107
235	176	3.32278e+06	108
236	172	3.30231e+06	109
237	170	3.29471e+06	110
238	169	3.28756e+06	111
239	168	3287164	112
240	167	3.27762e+06	113
241	166	3.24893e+06	114
242	163	3.2478e+06	115
243	161	3.22061e+06	116
244	160	3.21666e+06	117
245	160	3.21096e+06	118
246	159	3.20448e+06	119
247	159	3.20071e+06	120
248	159	3.19725e+06	121
249	158	3.18356e+06	122
250	158	3.16148e+06	123
251	157	3.15978e+06	124
252	157	3.15368e+06	125
253	157	3.15355e+06	126
254	157	3.13731e+06	127
255	156	3129137	128
256	156	3126685	1
257	155	3.11179e+06	2
258	154	3.11157e+06	3
259	153	3.10707e+06	4
260	150	3.10604e+06	5
261	149	3.09833e+06	6
262	149	3.05799e+06	7
263	147	3.04726e+06	8
264	147	3.01107e+06	9
265	146	2.99914e+06	10
266	145	2.99634e+06	11
267	145	2.95973e+06	12
268	144	2.93004e+06	13
269	142	2.91651e+06	14
270	142	2.90321e+06	15
271	140	2891531	16
272	139	2887044	17
273	139	2.87565e+06	18
274	138	2.85413e+06	19
275	137	2.84442e+06	20
276	136	2.83733e+06	21
277	135	2832046	22
278	134	2.81825e+06	23
279	133	2.80023e+06	24
280	133	2.79426e+06	25
281	133	2.77816e+06	26
282	132	2.75637e+06	27
283	132	2.73798e+06	28
284	130	2.72604e+06	29
285	130	2.72538e+06	30
286	130	2.7181e+06	31
287	129	2.69751e+06	32
288	129	2.68662e+06	33
289	129	2686345	34
290	128	2.68398e+06	35
291	127	2.68242e+06	36
292	126	2672947	37
293	126	2.66698e+06	38
294	126	2.6596e+06	39
295	125	2.65302e+06	40
296	125	2.65037e+06	41
297	124	2.64634e+06	42
298	123	2.62685e+06	43
299	123	2.61718e+06	44
300	122	2.61702e+06	45
301	122	2.60712e+06	46
302	122	2.60666e+06	47
303	122	2.60526e+06	48
304	121	2.58067e+06	49
305	120	2569514	50
306	120	2.56358e+06	51
307	119	2.56223e+06	52
308	119	2.56097e+06	53
309	118	2.55986e+06	54
310	118	2.52504e+06	55
311	118	2.48672e+06	56
312	115	2.47203e+06	57
313	115	2.46278e+06	58
314	115	2451610	59
315	114	2445628	60
316	114	2.44141e+06	61
317	113	2.44122e+06	62
318	113	2.43718e+06	63
319	113	2.43558e+06	64
320	112	2.43497e+06	65
321	111	2.43145e+06	66
322	110	2.43086e+06	67
323	109	2428414	68
324	109	2.42497e+06	69
325	109	2424626	70
326	109	2.42257e+06	71
327	108	2.4149e+06	72
328	108	2.39414e+06	73
329	108	2.39393e+06	74
330	108	2.38355e+06	75
331	107	2.37717e+06	76
332	106	2.37596e+06	77
333	106	2.36192e+06	78
334	106	2.35398e+06	79
335	106	2.3434e+06	80
336	106	2.33983e+06	81
337	105	2.33806e+06	82
338	105	2.32724e+06	83
339	105	2.3148e+06	84
340	105	2.28244e+06	85
341	104	2.27058e+06	86
342	103	2.26514e+06	87
343	102	2.24453e+06	88
344	102	2223787	89
345	102	2.20065e+06	90
346	101	2.19976e+06	91
347	101	2.17538e+06	92
348	101	2.17482e+06	93
349	101	2.15912e+06	94
350	101	2.15748e+06	95
351	101	2.15499e+06	96
352	101	2.15373e+06	97
353	100	2.15133e+06	98
354	100	2.1508e+06	99
355	100	2145329	100
356	99	2.14384e+06	101
357	99	2.14348e+06	102
358	99	2.13445e+06	103
359	99	2.12888e+06	104
360	99	2.11796e+06	105
361	98	2.10858e+06	106
362	97	2094680	107
363	97	2.07946e+06	108
364	97	2.07668e+06	109
365	97	2.07192e+06	110
366	96	2.0719e+06	111
367	96	2.06659e+06	112
368	96	2.06489e+06	113
369	95	2.06007e+06	114
370	95	2.05995e+06	115
371	94	2.05955e+06	116
372	93	2.05228e+06	117
373	93	2.04324e+06	118
374	92	2.04305e+06	119
375	92	2041811	120
376	92	2.03952e+06	121
377	92	2.03135e+06	122
378	91	2.02643e+06	123
379	91	2.01653e+06	124
380	91	2010987	125
381	91	2.01097e+06	126
382	91	2.00038e+06	127
383	90	1.99289e+06	128
384	90	1.98075e+06	129
385	90	1973233	130
386	90	1.96268e+06	131
387	89	1.96032e+06	132
388	89	1.94772e+06	133
389	88	1.94066e+06	134
390	88	1937253	135
391	88	1.92708e+06	136
392	88	1.9264e+06	137
393	88	1.92099e+06	138
394	87	1.91938e+06	139
395	87	1.91304e+06	140
396	87	1.91146e+06	141
397	87	1.90652e+06	142
398	87	1.90497e+06	143
399	86	1.88784e+06	144
400	86	1.88433e+06	145
401	86	1.87172e+06	146
402	85	1.86296e+06	147
403	85	1.85654e+06	148
404	84	1.85452e+06	149
405	84	1.84501e+06	150
406	84	1.83869e+06	151
407	84	1.83251e+06	152
408	84	1832365	153
409	83	1.83114e+06	154
410	83	1.82319e+06	155
411	83	1.82079e+06	156
412	83	1.81622e+06	157
413	83	1.81327e+06	158
414	83	1.79735e+06	159
415	82	1.79628e+06	160
416	82	1.79029e+06	161
417	82	1783997	162
418	82	1.77501e+06	163
419	82	1.77169e+06	164
420	82	1.76239e+06	165
421	81	1.75888e+06	166
422	81	1.73969e+06	167
423	81	1.73192e+06	168
424	81	1.72855e+06	169
425	81	1.71215e+06	170
426	81	1.70981e+06	171
427	81	1.69652e+06	172
428	80	1683702	173
429	80	1.67538e+06	174
430	79	1.6753e+06	175
431	79	1.67005e+06	176
432	79	1.66826e+06	177
433	79	1.6655e+06	178
434	79	1.66042e+06	179
435	79	1.65694e+06	180
436	79	1.65486e+06	181
437	78	1.64768e+06	182
438	78	1.63783e+06	183
439	78	1.62925e+06	184
440	78	1.62499e+06	185
441	78	1.62235e+06	186
442	78	1.62209e+06	187
443	78	1.62101e+06	188
444	77	1.62054e+06	189
445	77	1.61053e+06	190
446	77	1.60992e+06	191
447	77	1601091	192
448	77	1.59275e+06	193
449	77	1.5747e+06	194
450	77	1.57193e+06	195
451	77	1563237	196
452	76	1.56212e+06	197
453	76	1.56195e+06	198
454	76	1.56146e+06	199
455	75	1.55961e+06	200
456	75	1.55668e+06	201
457	75	1.55505e+06	202
458	75	1.55308e+06	203
459	74	1.54705e+06	204
460	74	1.54688e+06	205
461	74	1.54598e+06	206
462	74	1534234	207
463	74	1.53246e+06	208
464	74	1.51864e+06	209
465	74	1.51189e+06	210
466	74	1.5118e+06	211
467	74	1.50933e+06	212
468	73	1.50792e+06	213
469	73	1486474	214
470	73	1.48172e+06	215
471	73	1.4809e+06	216
472	73	1.47948e+06	217
473	73	1476701	218
474	73	1.47526e+06	219
475	72	1.47364e+06	220
476	72	1.46767e+06	221
477	72	1.46728e+06	222
478	71	1.45902e+06	223
479	71	1.45618e+06	224
480	71	1.45374e+06	225
481	71	1.4493e+06	226
482	71	1.44614e+06	227
483	71	1.43928e+06	228
484	71	1.43057e+06	229
485	70	1.42676e+06	230
486	70	1.42583e+06	231
487	70	1.42441e+06	232
488	70	1.4208e+06	233
489	69	1.41528e+06	234
490	69	1.41257e+06	235
491	69	1.40705e+06	236
492	68	1.40108e+06	237
493	68	1.39344e+06	238
494	68	1.38876e+06	239
495	68	1.38568e+06	240
496	68	1.38555e+06	241
497	67	1.38487e+06	242
498	67	1.38267e+06	243
499	67	1.37254e+06	244
500	67	1368386	245
501	67	1.3666e+06	246
502	67	1.36635e+06	247
503	67	1.36435e+06	248
504	66	1.36211e+06	249
505	66	1361817	250
506	66	1.35862e+06	251
507	66	1.35655e+06	252
508	66	1354553	253
509	66	1.35048e+06	254
510	66	1.34978e+06	255
511	65	1.34397e+06	256
512	64	1.33508e+06	1
513	64	1.33393e+06	2
514	64	1.32992e+06	3
515	64	1.32862e+06	4
516	64	1.32731e+06	5
517	63	1326942	6
518	63	1.32456e+06	7
519	63	1.32252e+06	8
520	62	1.31966e+06	9
521	62	1.31808e+06	10
522	62	1.31711e+06	11
523	62	1.31537e+06	12
524	62	1313819	13
525	61	1.31155e+06	14
526	61	1.30829e+06	15
527	61	1.30667e+06	16
528	61	1.30583e+06	17
529	61	1.30564e+06	18
530	61	1.30477e+06	19
531	60	1.3021e+06	20
532	60	1.30054e+06	21
533	60	1.29827e+06	22
534	60	1.29403e+06	23
535	60	1.29191e+06	24
536	60	1290417	25
537	60	1.28976e+06	26
538	59	1.28918e+06	27
539	59	1.28337e+06	28
540	59	1.28166e+06	29
541	59	1.27664e+06	30
542	59	1.27431e+06	31
543	58	1.27177e+06	32
544	58	1.27171e+06	33
545	58	1.27058e+06	34
546	58	1.26886e+06	35
547	58	1.26606e+06	36
548	58	1.26396e+06	37
549	58	1.26227e+06	38
550	58	1.25476e+06	39
551	57	1.25352e+06	40
552	57	1.24776e+06	41
553	57	1.24628e+06	42
554	56	1.24233e+06	43
555	56	1.24024e+06	44
556	56	1.23924e+06	45
557	56	1.23558e+06	46
558	56	1.23457e+06	47
559	56	1.23364e+06	48
560	56	1.22872e+06	49
561	55	1.22555e+06	50
562	55	1.2153e+06	51
563	55	1.21242e+06	52
564	55	1.21061e+06	53
565	55	1.20741e+06	54
566	55	1.20478e+06	55
567	55	1.19666e+06	56
568	55	1.19361e+06	57
569	54	1.19019e+06	58
570	54	1.18908e+06	59
571	54	1.17603e+06	60
572	54	1.1695e+06	61
573	53	1.16566e+06	62
574	53	1.16306e+06	63
575	53	1.16197e+06	64
576	53	1.15742e+06	65
577	53	1154630	66
578	53	1.15038e+06	67
579	53	1.15023e+06	68
580	53	1.14636e+06	69
581	52	1.14099e+06	70
582	52	1.14034e+06	71
583	52	1.137e+06	72
584	52	1.13462e+06	73
585	52	1.12783e+06	74
586	52	1.12519e+06	75
587	52	1.12222e+06	76
588	52	1.12056e+06	77
589	52	1.11683e+06	78
590	52	1.11465e+06	79
591	52	1.11368e+06	80
592	52	1.10734e+06	81
593	52	1.10594e+06	82
594	52	1.10474e+06	83
595	51	1103491	84
596	51	1101797	85
597	51	1.10093e+06	86
598	51	1.09839e+06	87
599	51	1.09161e+06	88
600	51	1.09053e+06	89
601	51	1.09038e+06	90
602	51	1.08706e+06	91
603	51	1.08541e+06	92
604	51	1.08335e+06	93
605	51	1.0798e+06	94
606	50	1.07557e+06	95
607	50	1.07306e+06	96
608	50	1.06632e+06	97
609	50	1.06613e+06	98
610	50	1.0661e+06	99
611	50	1.0657e+06	100
612	50	1.06528e+06	101
613	50	1.06068e+06	102
614	50	1.05795e+06	103
615	49	1.0574e+06	104
616	49	1050892	105
617	49	1.04576e+06	106
618	49	1.0438e+06	107
619	49	1.04303e+06	108
620	49	1.03994e+06	109
621	49	1.03901e+06	110
622	49	1.03867e+06	111
623	49	1.0367e+06	112
624	49	1.03551e+06	113
625	48	1.03461e+06	114
626	48	1.03419e+06	115
627	48	1.02967e+06	116
628	48	1.01995e+06	117
629	48	1017164	118
630	48	1.01657e+06	119
631	48	1.01581e+06	120
632	48	1009263	121
633	48	1.00476e+06	122
634	48	1.0027e+06	123
635	48	996630	124
636	47	996416	125
637	47	993304	126
638	47	990524	127
639	47	990226	128
640	47	989886	129
641	47	987841	130
642	47	987478	131
643	47	986291	132
644	47	983998	133
645	47	979905	134
646	47	977974	135
647	47	977825	136
648	47	975391	137
649	47	975048	138
650	47	974549	139
651	46	973358	140
652	46	972935	141
653	46	967651	142
654	46	966091	143
655	46	965103	144
656	46	964539	145
657	46	962489	146
658	46	960843	147
659	46	956720	148
660	46	956610	149
661	45	951439	150
662	45	944190	151
663	45	939360	152
664	45	938122	153
665	45	937855	154
666	45	931632	155
667	45	928192	156
668	45	926375	157
669	45	924099	158
670	45	923792	159
671	45	922663	160
672	44	920660	161
673	44	920401	162
674	44	920103	163
675	44	919233	164
676	44	917817	165
677	44	916027	166
678	44	913082	167
679	44	907447	168
680	44	906929	169
681	44	903399	170
682	44	900401	171
683	43	899635	172
684	43	898778	173
685	43	897534	174
686	43	893984	175
687	43	893345	176
688	43	892939	177
689	43	891945	178
690	43	891468	179
691	43	890023	180
692	42	887506	181
693	42	887474	182
694	42	886385	183
695	42	880752	184
696	42	879517	185
697	42	875385	186
698	42	874590	187
699	41	870338	188
700	41	868318	189
701	41	866470	190
702	41	866461	191
703	41	866280	192
704	41	865123	193
705	41	864894	194
706	41	863428	195
707	41	853910	196
708	41	852483	197
709	41	852033	198
710	41	847286	199
711	40	844471	200
712	40	840754	201
713	40	837596	202
714	40	836778	203
715	40	832837	204
716	40	831909	205
717	40	823747	206
718	40	822658	207
719	39	821953	208
720	39	820685	209
721	39	819605	210
722	39	815762	211
723	39	813786	212
724	39	810661	213
725	39	809185	214
726	39	804861	215
727	39	804314	216
728	39	800583	217
729	39	800216	218
730	39	795185	219
731	39	795148	220
732	39	794955	221
733	39	794280	222
734	39	793921	223
735	39	793744	224
736	39	790075	225
737	39	787884	226
738	39	787556	227
739	39	784725	228
740	39	780278	229
741	39	779950	230
742	38	779470	231
743	38	777893	232
744	38	777284	233
745	38	775249	234
746	38	775219	235
747	38	774896	236
748	38	773096	237
749	38	769392	238
750	38	767212	239
751	38	765231	240
752	38	764019	241
753	38	762952	242
754	38	761826	243
755	38	756584	244
756	38	755454	245
757	38	753779	246
758	38	751515	247
759	38	751297	248
760	37	750905	249
761	37	750455	250
762	37	749551	251
763	37	749291	252
764	37	748504	253
765	37	743794	254
766	37	741720	255
767	37	738624	256
768	37	738164	257
769	37	735723	258
770	37	731668	259
771	37	730402	260
772	37	729044	261
773	37	727287	262
774	37	724969	263
775	36	724415	264
776	36	722982	265
777	36	722099	266
778	36	720650	267
779	36	720572	268
780	36	718950	269
781	36	716703	270
782	36	713754	271
783	36	713671	272
784	36	713405	273
785	36	711211	274
786	36	710993	275
787	35	701778	276
788	35	701600	277
789	35	698467	278
790	35	698127	279
791	35	698080	280
792	35	697901	281
793	35	697330	282
794	35	694862	283
795	35	690176	284
796	35	689235	285
797	35	687322	286
798	35	687219	287
799	35	686017	288
800	35	684771	289
801	35	684087	290
802	35	681846	291
803	35	680964	292
804	35	680100	293
805	35	679841	294
806	35	678038	295
807	35	676794	296
808	35	674635	297
809	34	672666	298
810	34	670800	299
811	34	668917	300
812	34	666645	301
813	34	665033	302
814	34	664740	303
815	34	662636	304
816	34	660172	305
817	34	653633	306
818	34	652434	307
819	34	650545	308
820	34	650288	309
821	34	649139	310
822	34	648484	311
823	33	647175	312
824	33	644873	313
825	33	644259	314
826	33	642293	315
827	33	640750	316
828	33	638689	317
829	33	638070	318
830	33	635489	319
831	33	634701	320
832	33	634652	321
833	33	633321	322
834	33	633246	323
835	33	631254	324
836	33	629795	325
837	33	624847	326
838	33	624795	327
839	33	624780	328
840	33	624659	329
841	33	618096	330
842	33	616514	331
843	33	615656	332
844	33	614152	333
845	32	612042	334
846	32	612015	335
847	32	609566	336
848	32	607928	337
849	32	606752	338
850	32	605604	339
851	32	603295	340
852	32	603222	341
853	32	601803	342
854	32	599680	343
855	32	599294	344
856	32	597728	345
857	32	596842	346
858	32	595072	347
859	31	593033	348
860	31	592800	349
861	31	589155	350
862	31	586438	351
863	31	585800	352
864	31	585580	353
865	31	583209	354
866	31	583158	355
867	31	581425	356
868	31	579086	357
869	31	574941	358
870	31	574586	359
871	31	572395	360
872	31	569438	361
873	31	568387	362
874	31	565543	363
875	31	565080	364
876	31	565000	365
877	31	563493	366
878	30	562338	367
879	30	561674	368
880	30	557131	369
881	30	556853	370
882	30	556462	371
883	30	555720	372
884	30	552174	373
885	30	551827	374
886	30	548918	375
887	30	548044	376
888	30	546494	377
889	30	545908	378
890	30	544655	379
891	30	544571	380
892	30	544057	381
893	30	543900	382
894	30	542493	383
895	30	535884	384
896	30	535820	385
897	30	535768	386
898	30	535522	387
899	30	530764	388
900	30	530516	389
901	29	529383	390
902	29	526524	391
903	29	526079	392
904	29	524631	393
905	29	524075	394
906	29	523849	395
907	29	521793	396
908	29	520782	397
909	29	520082	398
910	29	520070	399
911	29	519315	400
912	29	517277	401
913	29	516789	402
914	29	516251	403
915	29	515024	404
916	29	512935	405
917	29	508445	406
918	29	508430	407
919	29	507687	408
920	28	505956	409
921	28	504551	410
922	28	502925	411
923	28	501404	412
924	28	500395	413
925	28	496453	414
926	28	495944	415
927	28	492981	416
928	28	492573	417
929	28	491519	418
930	28	488828	419
931	28	487899	420
932	28	486146	421
933	28	485652	422
934	28	483821	423
935	28	483537	424
936	28	480568	425
937	28	478717	426
938	28	477978	427
939	28	477848	428
940	28	477291	429
941	28	474921	430
942	28	473365	431
943	28	470571	432
944	28	469816	433
945	27	469360	434
946	27	468825	435
947	27	464549	436
948	27	464514	437
949	27	464084	438
950	27	460881	439
951	27	453437	440
952	27	452537	441
953	27	452427	442
954	27	448849	443
955	27	445772	444
956	27	441693	445
957	27	441683	446
958	27	440006	447
959	27	436516	448
960	27	430691	449
961	27	430488	450
962	27	430431	451
963	27	429881	452
964	27	428577	453
965	27	428117	454
966	27	425692	455
967	27	425373	456
968	27	424421	457
969	27	422676	458
970	27	421547	459
971	26	421119	460
972	26	419760	461
973	26	419628	462
974	26	419142	463
975	26	417801	464
976	26	417564	465
977	26	415537	466
978	26	413611	467
979	26	411532	468
980	26	409325	469
981	26	408225	470
982	26	406628	471
983	26	406014	472
984	26	405030	473
985	26	404497	474
986	26	402470	475
987	26	401225	476
988	26	400360	477
989	26	398354	478
990	26	397188	479
991	26	395142	480
992	26	394627	481
993	26	393140	482
994	26	392917	483
995	26	392642	484
996	26	391487	485
997	26	391408	486
998	26	388068	487
999	25	387430	488
1000	25	387338	489
1001	25	385745	490
1002	25	383744	491
1003	25	381560	492
1004	25	375840	493
1005	25	375315	494
1006	25	374655	495
1007	25	374182	496
1008	25	373328	497
1009	25	373110	498
1010	25	371768	499
1011	24	371345	500
1012	24	368625	501
1013	24	368560	502
1014	24	366052	503
1015	24	364296	504
1016	24	362557	505
1017	24	361644	506
1018	24	355928	507
1019	24	355670	508
1020	24	355385	509
1021	24	353221	510
1022	24	351822	511
1023	24	351566	512
1024	24	350828	1
1025	24	348786	2
1026	24	348505	3
1027	24	346677	4
1028	24	346288	5
1029	24	345664	6
1030	24	344832	7
1031	24	340776	8
1032	24	340580	9
1033	24	340513	10
1034	24	338755	11
1035	24	337470	12
1036	24	337452	13
1037	24	337026	14
1038	24	335068	15
1039	24	333037	16
1040	23	330342	17
1041	23	329888	18
1042	23	329676	19
1043	23	329638	20
1044	23	327148	21
1045	23	325862	22
1046	23	324118	23
1047	23	324053	24
1048	23	321164	25
1049	23	321085	26
1050	23	318700	27
1051	23	316500	28
1052	23	315539	29
1053	23	311650	30
1054	23	310687	31
1055	23	306146	32
1056	23	305197	33
1057	23	304750	34
1058	23	303640	35
1059	23	302534	36
1060	23	301423	37
1061	23	301364	38
1062	23	300846	39
1063	23	294080	40
1064	23	293623	41
1065	23	292988	42
1066	23	291424	43
1067	23	290764	44
1068	23	290440	45
1069	23	289688	46
1070	23	289140	47
1071	23	287094	48
1072	23	286914	49
1073	23	283180	50
1074	23	282292	51
1075	23	282008	52
1076	23	277208	53
1077	23	276534	54
1078	23	274848	55
1079	23	272944	56
1080	23	269801	57
1081	23	268984	58
1082	23	265215	59
1083	23	263414	60
1084	23	261621	61
1085	23	259271	62
1086	23	258283	63
1087	23	256918	64
1088	23	256820	65
1089	23	256316	66
1090	23	254445	67
1091	22	253459	68
1092	22	253271	69
1093	22	253184	70
1094	22	252693	71
1095	22	252692	72
1096	22	252071	73
1097	22	251456	74
1098	22	249800	75
1099	22	249438	76
1100	22	249266	77
1101	22	248212	78
1102	22	248190	79
1103	22	246500	80
1104	22	244506	81
1105	22	243069	82
1106	22	242218	83
1107	22	241451	84
1108	22	234796	85
1109	22	234462	86
1110	22	234296	87
1111	22	234138	88
1112	22	233918	89
1113	22	232715	90
1114	22	230842	91
1115	22	230450	92
1116	22	230353	93
1117	22	229040	94
1118	22	229017	95
1119	22	228343	96
1120	22	227851	97
1121	22	225633	98
1122	22	224094	99
1123	22	223447	100
1124	22	222072	101
1125	22	219510	102
1126	22	219368	103
1127	22	218654	104
1128	22	218295	105
1129	22	217920	106
1130	22	217053	107
1131	22	216517	108
1132	21	216243	109
1133	21	213813	110
1134	21	213723	111
1135	21	213449	112
1136	21	211832	113
1137	21	209836	114
1138	21	207933	115
1139	21	201709	116
1140	21	200647	117
1141	21	200040	118
1142	21	199895	119
1143	21	195991	120
1144	21	193785	121
1145	21	190962	122
1146	21	190566	123
1147	21	190330	124
1148	21	189401	125
1149	21	189387	126
1150	21	188524	127
1151	21	187143	128
1152	21	187102	129
1153	21	185408	130
1154	21	184737	131
1155	21	184447	132
1156	21	183142	133
1157	21	182609	134
1158	21	181833	135
1159	21	180881	136
1160	21	178151	137
1161	21	176148	138
1162	21	173958	139
1163	21	173152	140
1164	21	171876	141
1165	21	171691	142
1166	21	171614	143
1167	21	171264	144
1168	21	170643	145
1169	21	169353	146
1170	21	168276	147
1171	21	166646	148
1172	21	166371	149
1173	21	165238	150
1174	21	164136	151
1175	21	164061	152
1176	21	161587	153
1177	21	157227	154
1178	20	156570	155
1179	20	156034	156
1180	20	153919	157
1181	20	153098	158
1182	20	151138	159
1183	20	148375	160
1184	20	147057	161
1185	20	145450	162
1186	20	144301	163
1187	20	142992	164
1188	20	140738	165
1189	20	137749	166
1190	20	137210	167
1191	20	137090	168
1192	20	136231	169
1193	20	130923	170
1194	20	130640	171
1195	20	129190	172
1196	20	127642	173
1197	20	120769	174
1198	20	120243	175
1199	20	119357	176
1200	20	119296	177
1201	20	118361	178
1202	20	110913	179
1203	20	110533	180
1204	20	110316	181
1205	20	109251	182
1206	19	107359	183
1207	19	106340	184
1208	19	104266	185
1209	19	103779	186
1210	19	103712	187
1211	19	100756	188
1212	19	99328.7	189
1213	19	96020.9	190
1214	19	94719.3	191
1215	19	92461.1	192
1216	19	92218.4	193
1217	19	90799.7	194
1218	19	84245	195
1219	19	83721	196
1220	19	73803	197
1221	19	72049.5	198
1222	19	71889.8	199
1223	19	69055.2	200
1224	19	66442	201
1225	19	64911.8	202
1226	19	64403.1	203
1227	19	62176.8	204
1228	19	60531.3	205
1229	19	59517.9	206
1230	19	58173.9	207
1231	19	58112.1	208
1232	19	55937.5	209
1233	19	44659.3	210
1234	19	44088.2	211
1235	19	42857.2	212
1236	19	36737.9	213
1237	19	32252.8	214
1238	19	32106	215
1239	19	31797.5	216
1240	19	29383.7	217
1241	19	28942.6	218
1242	19	28346	219
1243	19	27609.3	220
1244	19	26120.6	221
1245	19	25202.2	222
1246	19	24533.1	223
1247	19	24060	224
1248	19	21677.1	225
1249	19	17952.5	226
1250	19	13597.1	227
1251	19	10521.4	228

## Sheet: France
Rank	# Blocks	Physical extent	Level			m	SP	SA	SA	Nm	Pm	Am
1	62242	1.33817e+09	1			1	62242	1.33817e+09	133817	1	62242	133817
2	12390	2.23896e+08	1			2	21754	4.36255e+08	43625.5	2	10877	21812.8
3	9364	2.1236e+08	2			3	27889	6.88149e+08	68814.9	4	6972.25	17203.7
4	8082	2.06317e+08	1			4	28335	723533570	72353.4	8	3541.88	9044.17
5	7281	1.74501e+08	2			5	33563	8.84719e+08	88471.9	16	2097.69	5529.49
6	6535	1.66769e+08	3			6	37746	1016168373	101617	32	1179.56	3175.53
7	5991	1.40562e+08	4			7	30916	1.03813e+09	103813	64	483.062	1622.07
8	4860	1.17758e+08	1			8	28281	9.32425e+08	93242.5	128	220.945	728.457
9	4660	1.01683e+08	2			9	27020	8.17091e+08	81709.1	256	105.547	319.176
10	4338	1.00828e+08	3			10	22533	5.23233e+08	52323.3	512	44.0098	102.194
11	3217	8.61287e+07	4			11	5262	4.96467e+07	4964.67	217	24.2488	22.8787
12	3009	8.50479e+07	5
13	2984	8.01695e+07	6
14	2722	76520536	7
15	2545	7.53979e+07	8
16	2473	75311502	1
17	2467	72870267	2
18	2443	7.20956e+07	3
19	2338	6.65593e+07	4
20	2283	5.97675e+07	5
21	2258	5.82621e+07	6
22	2154	54844175	7
23	2134	5.40609e+07	8
24	2010	5.28289e+07	9
25	1985	4.75799e+07	10
26	1954	4.71034e+07	11
27	1899	4.70849e+07	12
28	1880	4.6388e+07	13
29	1836	4.41078e+07	14
30	1754	4.30484e+07	15
31	1695	4.28063e+07	16
32	1673	4.27369e+07	1
33	1656	4.20378e+07	2
34	1646	4.07777e+07	3
35	1580	4.05513e+07	4
36	1540	4.0197e+07	5
37	1530	3.72875e+07	6
38	1509	3.68459e+07	7
39	1476	3.68324e+07	8
40	1433	3.51257e+07	9
41	1403	3.48839e+07	10
42	1332	3.47983e+07	11
43	1317	3.32102e+07	12
44	1225	3.30418e+07	13
45	1178	3.29564e+07	14
46	1166	3.19167e+07	15
47	1128	31156444	16
48	1122	3.10761e+07	17
49	1111	2.93575e+07	18
50	1082	2.90243e+07	19
51	1018	2.83457e+07	20
52	993	2.76302e+07	21
53	972	2.74114e+07	22
54	957	2.7284e+07	23
55	927	2.71143e+07	24
56	908	2.70497e+07	25
57	877	2.65344e+07	26
58	870	2.57326e+07	27
59	857	2.57222e+07	28
60	830	2.52174e+07	29
61	827	2.48202e+07	30
62	806	2.47576e+07	31
63	797	2.47348e+07	32
64	787	2.46412e+07	1
65	775	2.44881e+07	2
66	758	2.41553e+07	3
67	724	2.4083e+07	4
68	705	2.39934e+07	5
69	684	2.37101e+07	6
70	649	2.2916e+07	7
71	647	2.23674e+07	8
72	645	2.23272e+07	9
73	640	2.14542e+07	10
74	640	2.13786e+07	11
75	638	2.01902e+07	12
76	606	2.00694e+07	13
77	596	2.00334e+07	14
78	579	1.99693e+07	15
79	575	1.96099e+07	16
80	573	1.91983e+07	17
81	542	1.89763e+07	18
82	528	1.88392e+07	19
83	516	1.8245e+07	20
84	509	1.81921e+07	21
85	507	1.80652e+07	22
86	486	1.75477e+07	23
87	481	1.74539e+07	24
88	478	1.71217e+07	25
89	473	1.6711e+07	26
90	473	1.6178e+07	27
91	467	1.61265e+07	28
92	462	1.59423e+07	29
93	457	1.53499e+07	30
94	455	1.49099e+07	31
95	451	1.48182e+07	32
96	444	1.47018e+07	33
97	438	1.45294e+07	34
98	437	1.43912e+07	35
99	436	1.43713e+07	36
100	434	1.42111e+07	37
101	431	1.41341e+07	38
102	426	13816350	39
103	424	1.38105e+07	40
104	421	1.36773e+07	41
105	412	1.35538e+07	42
106	404	1.34693e+07	43
107	394	1.33505e+07	44
108	392	1.32579e+07	45
109	392	1.32147e+07	46
110	392	1.30799e+07	47
111	390	1.30096e+07	48
112	385	1.29572e+07	49
113	384	1.26093e+07	50
114	376	12595389	51
115	375	1.25951e+07	52
116	372	1.21085e+07	53
117	368	1.20505e+07	54
118	358	1.20471e+07	55
119	356	1.18057e+07	56
120	353	1.17766e+07	57
121	352	11768856	58
122	350	1.13542e+07	59
123	346	1.11197e+07	60
124	345	1.10819e+07	61
125	344	1.10425e+07	62
126	340	10830969	63
127	339	1.07432e+07	64
128	337	1.07335e+07	1
129	336	1.07259e+07	2
130	336	1.04648e+07	3
131	330	1.04517e+07	4
132	330	1.0397e+07	5
133	329	1.0383e+07	6
134	328	1.03434e+07	7
135	327	1.01506e+07	8
136	326	1.01453e+07	9
137	324	10055297	10
138	324	1.00481e+07	11
139	320	9.85087e+06	12
140	320	9.8025e+06	13
141	319	9.73183e+06	14
142	318	9649610	15
143	316	9.37715e+06	16
144	312	9.32806e+06	17
145	311	9.28417e+06	18
146	310	9.26795e+06	19
147	309	9.23793e+06	20
148	306	9227486	21
149	303	9.20394e+06	22
150	296	9.15975e+06	23
151	287	9.1456e+06	24
152	284	9.12253e+06	25
153	281	9.03791e+06	26
154	275	8.98027e+06	27
155	272	8.93501e+06	28
156	263	8.86918e+06	29
157	262	8.77265e+06	30
158	255	8.63847e+06	31
159	253	8632883	32
160	251	8.57868e+06	33
161	247	8.51913e+06	34
162	247	8466878	35
163	246	8.32497e+06	36
164	244	8.24107e+06	37
165	241	8.16482e+06	38
166	240	8.07963e+06	39
167	239	8.02642e+06	40
168	239	7899455	41
169	237	7.82266e+06	42
170	237	7.80649e+06	43
171	236	7775885	44
172	235	7.76895e+06	45
173	231	7.67342e+06	46
174	231	7.65989e+06	47
175	230	7656232	48
176	226	7.6378e+06	49
177	226	7.53954e+06	50
178	223	7.49351e+06	51
179	223	7.39218e+06	52
180	223	7.3363e+06	53
181	221	7.24252e+06	54
182	215	7114418	55
183	215	7.10094e+06	56
184	213	7.09948e+06	57
185	213	7077071	58
186	211	7.04687e+06	59
187	211	6.93849e+06	60
188	211	6.93729e+06	61
189	208	6.93713e+06	62
190	206	6924469	63
191	205	6.8651e+06	64
192	203	6.85461e+06	65
193	203	6.83544e+06	66
194	203	6.83186e+06	67
195	203	6.82357e+06	68
196	202	6.82098e+06	69
197	200	6.78048e+06	70
198	199	6.75249e+06	71
199	196	6.73867e+06	72
200	196	6705958	73
201	195	6.53977e+06	74
202	195	6503434	75
203	195	6.48706e+06	76
204	194	6.48649e+06	77
205	193	6.44282e+06	78
206	192	6.43322e+06	79
207	191	6421071	80
208	186	6.29806e+06	81
209	184	6.27847e+06	82
210	183	6.27766e+06	83
211	181	6.26666e+06	84
212	180	6.26451e+06	85
213	180	6.2336e+06	86
214	178	6.21476e+06	87
215	177	6.18761e+06	88
216	177	6.17798e+06	89
217	176	6.17346e+06	90
218	176	6.10884e+06	91
219	175	6.09497e+06	92
220	174	6.0695e+06	93
221	173	6.03875e+06	94
222	173	5.99721e+06	95
223	172	5.98145e+06	96
224	171	5.97676e+06	97
225	171	5.95823e+06	98
226	171	5.94826e+06	99
227	170	5.87977e+06	100
228	169	5.86045e+06	101
229	167	5.8539e+06	102
230	165	5.85144e+06	103
231	165	5.80581e+06	104
232	165	5.7988e+06	105
233	165	5.75507e+06	106
234	164	5.7459e+06	107
235	163	5.69625e+06	108
236	163	5.6768e+06	109
237	163	5.51591e+06	110
238	163	5.50675e+06	111
239	162	5481020	112
240	162	5.4691e+06	113
241	162	5.45855e+06	114
242	162	5.42345e+06	115
243	160	5.39856e+06	116
244	159	5.34287e+06	117
245	159	5.33522e+06	118
246	159	5.30737e+06	119
247	159	5.2876e+06	120
248	158	5.26686e+06	121
249	158	5.24937e+06	122
250	158	5.23979e+06	123
251	157	5.21828e+06	124
252	157	5.20547e+06	125
253	157	5.18292e+06	126
254	156	5.17521e+06	127
255	156	5.12933e+06	128
256	156	5.11746e+06	1
257	153	5.10042e+06	2
258	153	5.05488e+06	3
259	153	5.04482e+06	4
260	152	5.02482e+06	5
261	152	5.00993e+06	6
262	152	4.9887e+06	7
263	151	4.96762e+06	8
264	151	4.92254e+06	9
265	151	4910067	10
266	149	4.90296e+06	11
267	149	4891103	12
268	148	4.86751e+06	13
269	147	4.86479e+06	14
270	147	4.79342e+06	15
271	146	4.75609e+06	16
272	146	4.72384e+06	17
273	146	4.69124e+06	18
274	145	4.65239e+06	19
275	145	4.64572e+06	20
276	144	4.61029e+06	21
277	144	4.60428e+06	22
278	143	4.56798e+06	23
279	143	4.49373e+06	24
280	143	4.49296e+06	25
281	142	4.45983e+06	26
282	142	4.44847e+06	27
283	141	4.43405e+06	28
284	141	4.41912e+06	29
285	140	4.35383e+06	30
286	140	4.3534e+06	31
287	140	4352152	32
288	139	4.31936e+06	33
289	138	4315211	34
290	138	4.2957e+06	35
291	137	4.24616e+06	36
292	137	4239591	37
293	136	4.22292e+06	38
294	136	4.21883e+06	39
295	136	4.21759e+06	40
296	135	4.21555e+06	41
297	135	4.20062e+06	42
298	135	4200342	43
299	135	4186982	44
300	134	4.09235e+06	45
301	133	4.09206e+06	46
302	133	4.07201e+06	47
303	133	4.01472e+06	48
304	133	3.98221e+06	49
305	132	3.98134e+06	50
306	132	3.9759e+06	51
307	131	3.97379e+06	52
308	131	3.95985e+06	53
309	130	3.95171e+06	54
310	129	3.94309e+06	55
311	128	3.9379e+06	56
312	128	3.93265e+06	57
313	128	3.92127e+06	58
314	128	3.92082e+06	59
315	128	3.90416e+06	60
316	128	3877325	61
317	127	3.87272e+06	62
318	126	3.8421e+06	63
319	126	3.82837e+06	64
320	125	3.82735e+06	65
321	125	3.81524e+06	66
322	125	3.81516e+06	67
323	124	3.78467e+06	68
324	124	3.75871e+06	69
325	124	3.75127e+06	70
326	123	3.7411e+06	71
327	123	3.73482e+06	72
328	122	3.73313e+06	73
329	121	3724397	74
330	121	3708568	75
331	120	3681431	76
332	119	3.66927e+06	77
333	119	3.65814e+06	78
334	119	3.65133e+06	79
335	119	3.64548e+06	80
336	117	3640738	81
337	117	3.60917e+06	82
338	117	3.59999e+06	83
339	117	3.56958e+06	84
340	117	3.56775e+06	85
341	116	3.54661e+06	86
342	116	3.52587e+06	87
343	116	3.51538e+06	88
344	116	3.51272e+06	89
345	116	3.50232e+06	90
346	116	3.5016e+06	91
347	115	3493806	92
348	114	3.48826e+06	93
349	114	3.4719e+06	94
350	114	3.4718e+06	95
351	114	3.45289e+06	96
352	114	3449972	97
353	114	3443423	98
354	114	3.39987e+06	99
355	112	3.39883e+06	100
356	112	3.35821e+06	101
357	111	3.28419e+06	102
358	111	3.2785e+06	103
359	111	3.25939e+06	104
360	111	3.25825e+06	105
361	111	3.25175e+06	106
362	110	3.24336e+06	107
363	110	3.23497e+06	108
364	109	3.22995e+06	109
365	108	3.2066e+06	110
366	108	3.19912e+06	111
367	108	3192474	112
368	107	3.18826e+06	113
369	107	3186577	114
370	107	3.17085e+06	115
371	106	3.15869e+06	116
372	106	3.15072e+06	117
373	106	3.13803e+06	118
374	105	3.13802e+06	119
375	105	3.12763e+06	120
376	105	3.11965e+06	121
377	105	3.07964e+06	122
378	105	3.06834e+06	123
379	104	3.06324e+06	124
380	104	3.05638e+06	125
381	104	3.04518e+06	126
382	103	3.03255e+06	127
383	103	3.03172e+06	128
384	102	3.0072e+06	129
385	102	3.00462e+06	130
386	102	2.9828e+06	131
387	101	2.97036e+06	132
388	100	2.94175e+06	133
389	100	2.93465e+06	134
390	100	2.93244e+06	135
391	100	2.91579e+06	136
392	100	2.89967e+06	137
393	100	2.88698e+06	138
394	99	2.86929e+06	139
395	99	2.86551e+06	140
396	99	2.8654e+06	141
397	98	2.86496e+06	142
398	98	2.85238e+06	143
399	97	2.83294e+06	144
400	97	2.8286e+06	145
401	97	2.80629e+06	146
402	97	2.79431e+06	147
403	95	2.78995e+06	148
404	95	2.78429e+06	149
405	95	2.77447e+06	150
406	95	2.76524e+06	151
407	94	2.74985e+06	152
408	94	2.74866e+06	153
409	94	2.74772e+06	154
410	94	2.72375e+06	155
411	94	2.7231e+06	156
412	94	2.71786e+06	157
413	93	2.70262e+06	158
414	93	2.70109e+06	159
415	93	2.696e+06	160
416	93	2.69426e+06	161
417	92	2.68488e+06	162
418	92	2.67591e+06	163
419	92	2.67254e+06	164
420	92	2.66836e+06	165
421	92	2.65603e+06	166
422	91	2.64526e+06	167
423	91	2.64505e+06	168
424	91	2.63079e+06	169
425	91	2.61585e+06	170
426	91	2.60101e+06	171
427	91	2.59121e+06	172
428	91	2.58963e+06	173
429	90	2.58497e+06	174
430	90	2.57377e+06	175
431	90	2.57338e+06	176
432	89	2.57029e+06	177
433	89	2557050	178
434	89	2.55595e+06	179
435	89	2.55269e+06	180
436	89	2.55142e+06	181
437	89	2.54695e+06	182
438	88	2.53741e+06	183
439	87	2.53393e+06	184
440	86	2.52422e+06	185
441	86	2.52278e+06	186
442	86	2.51657e+06	187
443	85	2.51618e+06	188
444	85	2.4992e+06	189
445	85	2.49857e+06	190
446	84	2.49467e+06	191
447	84	2.48821e+06	192
448	84	2.48317e+06	193
449	84	2.46968e+06	194
450	83	2.46141e+06	195
451	83	2.4478e+06	196
452	82	2.4365e+06	197
453	82	2.43274e+06	198
454	81	2.41604e+06	199
455	81	2.4118e+06	200
456	81	2.41123e+06	201
457	80	2.40084e+06	202
458	80	2.39056e+06	203
459	80	2389168	204
460	80	2.38406e+06	205
461	80	2.37413e+06	206
462	80	2.35914e+06	207
463	80	2.35751e+06	208
464	79	2.33412e+06	209
465	79	2.32943e+06	210
466	79	2.327e+06	211
467	79	2.32238e+06	212
468	79	2.32133e+06	213
469	78	2.31982e+06	214
470	78	2.31892e+06	215
471	78	2.3184e+06	216
472	78	2.31607e+06	217
473	78	2304791	218
474	77	2303972	219
475	77	2.29527e+06	220
476	77	2292658	221
477	76	2.2913e+06	222
478	76	2.29102e+06	223
479	75	2.28323e+06	224
480	75	2.27657e+06	225
481	75	2.24705e+06	226
482	75	2.24606e+06	227
483	75	2.24375e+06	228
484	75	2.23234e+06	229
485	75	2.23226e+06	230
486	75	2.21742e+06	231
487	74	2.20993e+06	232
488	74	2.19242e+06	233
489	74	2.18253e+06	234
490	74	2.16344e+06	235
491	74	2.14491e+06	236
492	74	2.143e+06	237
493	73	2.13202e+06	238
494	73	2.11851e+06	239
495	73	2118094	240
496	73	2.10786e+06	241
497	72	2.10354e+06	242
498	72	2.09656e+06	243
499	72	2.09626e+06	244
500	72	2.07908e+06	245
501	72	2.07566e+06	246
502	71	2.06273e+06	247
503	71	2.06188e+06	248
504	71	2.06029e+06	249
505	70	2.05438e+06	250
506	70	2053337	251
507	70	2.05307e+06	252
508	70	2.05035e+06	253
509	70	2.03825e+06	254
510	70	2.03226e+06	255
511	70	2.02993e+06	256
512	69	2.02988e+06	1
513	69	2.02563e+06	2
514	69	2.01872e+06	3
515	69	2.01795e+06	4
516	69	2.01682e+06	5
517	69	2.0077e+06	6
518	69	1.98836e+06	7
519	68	1.97789e+06	8
520	68	1.97644e+06	9
521	68	1955698	10
522	68	1942031	11
523	68	1.94085e+06	12
524	67	1.93538e+06	13
525	67	1.92919e+06	14
526	67	1.92913e+06	15
527	67	1.92425e+06	16
528	67	1.91646e+06	17
529	66	1.90081e+06	18
530	66	1.88942e+06	19
531	66	1.88796e+06	20
532	66	1.8823e+06	21
533	66	1880025	22
534	66	1.87849e+06	23
535	66	1.87788e+06	24
536	66	1.86002e+06	25
537	66	1.85477e+06	26
538	65	1.85027e+06	27
539	65	1849586	28
540	65	1.84872e+06	29
541	65	1.84025e+06	30
542	65	1.83862e+06	31
543	65	1.82909e+06	32
544	65	1.82436e+06	33
545	65	1.8172e+06	34
546	65	1.81253e+06	35
547	65	1.80257e+06	36
548	64	1.80049e+06	37
549	64	1.79853e+06	38
550	64	1.79365e+06	39
551	64	1.78599e+06	40
552	64	1.77859e+06	41
553	64	1.77704e+06	42
554	64	1.76939e+06	43
555	64	1.75385e+06	44
556	64	1.73751e+06	45
557	64	1.7268e+06	46
558	63	1.72448e+06	47
559	63	1.72334e+06	48
560	63	1.71522e+06	49
561	63	1.71264e+06	50
562	63	1.70775e+06	51
563	63	1.70203e+06	52
564	63	1.70112e+06	53
565	63	1.70105e+06	54
566	63	1.6998e+06	55
567	63	1.69407e+06	56
568	63	1.68704e+06	57
569	62	1.68584e+06	58
570	62	1.6838e+06	59
571	62	1.6747e+06	60
572	62	1.65026e+06	61
573	62	1.64809e+06	62
574	61	1.63308e+06	63
575	61	1.62763e+06	64
576	61	1.62546e+06	65
577	61	1.62286e+06	66
578	61	1.62158e+06	67
579	61	1621412	68
580	61	1.62134e+06	69
581	61	1.61864e+06	70
582	61	1.6165e+06	71
583	60	1.61424e+06	72
584	60	1.61123e+06	73
585	60	1610894	74
586	60	1603067	75
587	60	1.60022e+06	76
588	60	1591668	77
589	60	1.57966e+06	78
590	60	1.57771e+06	79
591	59	1.57716e+06	80
592	59	1.57616e+06	81
593	59	1.5732e+06	82
594	59	1.57191e+06	83
595	59	1.56947e+06	84
596	58	1568442	85
597	58	1567664	86
598	58	1.56733e+06	87
599	58	1.5655e+06	88
600	58	1.56104e+06	89
601	58	1.56104e+06	90
602	58	1.55954e+06	91
603	57	1.55285e+06	92
604	57	1.54191e+06	93
605	57	1.54024e+06	94
606	57	1.53799e+06	95
607	57	1.53661e+06	96
608	57	1.52978e+06	97
609	57	1.52425e+06	98
610	57	1.52254e+06	99
611	57	1.52165e+06	100
612	57	1.51766e+06	101
613	56	1.51405e+06	102
614	56	1.51385e+06	103
615	56	1.51268e+06	104
616	56	1.50876e+06	105
617	56	1.50502e+06	106
618	56	1.4913e+06	107
619	56	1.48768e+06	108
620	55	1.48068e+06	109
621	55	1.47162e+06	110
622	55	1.47106e+06	111
623	55	1.47058e+06	112
624	55	1.46198e+06	113
625	55	1.45883e+06	114
626	55	1.45418e+06	115
627	55	1.44235e+06	116
628	55	1.43984e+06	117
629	55	1437324	118
630	55	1432236	119
631	54	1.42746e+06	120
632	54	1.42377e+06	121
633	54	1.41986e+06	122
634	54	1409176	123
635	54	1.39843e+06	124
636	53	1.39364e+06	125
637	53	1.39362e+06	126
638	53	1.39207e+06	127
639	53	1.38151e+06	128
640	53	1.37927e+06	129
641	53	1.36727e+06	130
642	53	1.36448e+06	131
643	53	1.36196e+06	132
644	53	1.3576e+06	133
645	53	1.35541e+06	134
646	53	1.34556e+06	135
647	52	1.34411e+06	136
648	52	1.34399e+06	137
649	52	1.34196e+06	138
650	52	1.34026e+06	139
651	51	1.32171e+06	140
652	51	1.31605e+06	141
653	51	1.31471e+06	142
654	51	1.31331e+06	143
655	51	1.3116e+06	144
656	51	1.30591e+06	145
657	51	1.30275e+06	146
658	51	1.3015e+06	147
659	51	1.30054e+06	148
660	50	1.29568e+06	149
661	50	1.29407e+06	150
662	50	1.28717e+06	151
663	50	1.27826e+06	152
664	50	1273210	153
665	50	1.26742e+06	154
666	50	1.26682e+06	155
667	50	1.25922e+06	156
668	50	1.24363e+06	157
669	50	1.23274e+06	158
670	50	1.22649e+06	159
671	50	1.21408e+06	160
672	50	1.21209e+06	161
673	50	1.20841e+06	162
674	49	1.20391e+06	163
675	49	1.19087e+06	164
676	49	1.18524e+06	165
677	49	1.18366e+06	166
678	49	1.16694e+06	167
679	49	1.1666e+06	168
680	49	1163879	169
681	48	1.16312e+06	170
682	48	1.16182e+06	171
683	48	1.15522e+06	172
684	48	1.14679e+06	173
685	48	1.1463e+06	174
686	48	1.12866e+06	175
687	48	1.12564e+06	176
688	48	1124069	177
689	48	1.12362e+06	178
690	48	1.12224e+06	179
691	48	1121906	180
692	48	1.11998e+06	181
693	48	1.11872e+06	182
694	48	1.11652e+06	183
695	48	1111154	184
696	47	1109973	185
697	47	1.1099e+06	186
698	47	1.10973e+06	187
699	47	1.10951e+06	188
700	47	1.10798e+06	189
701	47	1.10718e+06	190
702	47	1.10456e+06	191
703	47	1.10316e+06	192
704	47	1.09825e+06	193
705	47	1.08577e+06	194
706	47	1.08419e+06	195
707	46	1080631	196
708	46	1.07645e+06	197
709	46	1.07035e+06	198
710	46	1.06874e+06	199
711	46	1.06857e+06	200
712	46	1.06223e+06	201
713	46	1.05803e+06	202
714	46	1.05293e+06	203
715	46	1.04113e+06	204
716	46	1.04025e+06	205
717	46	1.03993e+06	206
718	46	1.03985e+06	207
719	46	1.03724e+06	208
720	46	1.03717e+06	209
721	46	1.03524e+06	210
722	46	1.03479e+06	211
723	45	1.03151e+06	212
724	45	1.02891e+06	213
725	45	1.02487e+06	214
726	45	1.02303e+06	215
727	45	1.01918e+06	216
728	45	1.01586e+06	217
729	45	1.01107e+06	218
730	45	1.0062e+06	219
731	45	1.00342e+06	220
732	45	997514	221
733	44	996708	222
734	44	995424	223
735	44	991362	224
736	44	988484	225
737	44	986619	226
738	44	985337	227
739	44	982949	228
740	44	982134	229
741	44	980117	230
742	44	977662	231
743	44	972276	232
744	43	966490	233
745	43	963479	234
746	43	956273	235
747	43	952024	236
748	43	949550	237
749	43	948758	238
750	43	948006	239
751	43	946920	240
752	43	943927	241
753	43	941020	242
754	43	940198	243
755	43	937872	244
756	43	937005	245
757	43	936826	246
758	43	936653	247
759	43	934206	248
760	43	933163	249
761	42	932052	250
762	42	931359	251
763	42	931178	252
764	42	928326	253
765	42	928260	254
766	42	927886	255
767	42	927209	256
768	42	922800	257
769	42	920423	258
770	42	918609	259
771	42	918378	260
772	42	914674	261
773	42	913830	262
774	41	911962	263
775	41	911212	264
776	41	909335	265
777	41	906254	266
778	41	902353	267
779	41	900073	268
780	41	895941	269
781	41	892393	270
782	41	888397	271
783	41	887692	272
784	41	887371	273
785	41	886910	274
786	41	882913	275
787	41	879958	276
788	41	871806	277
789	41	868256	278
790	40	863360	279
791	40	862923	280
792	40	859054	281
793	40	858803	282
794	40	858781	283
795	40	854193	284
796	40	854014	285
797	40	848946	286
798	40	848682	287
799	40	841248	288
800	40	838984	289
801	40	834687	290
802	40	829567	291
803	40	829482	292
804	39	824827	293
805	39	824155	294
806	39	822570	295
807	39	820903	296
808	39	817483	297
809	39	817391	298
810	39	816433	299
811	39	809521	300
812	39	804265	301
813	39	802913	302
814	39	800899	303
815	39	796782	304
816	39	796088	305
817	39	793271	306
818	38	790795	307
819	38	790094	308
820	38	789913	309
821	38	788807	310
822	38	784972	311
823	38	783264	312
824	38	782684	313
825	38	777002	314
826	38	776250	315
827	38	774638	316
828	38	774111	317
829	38	771274	318
830	38	770747	319
831	38	770405	320
832	38	768206	321
833	38	768031	322
834	38	767112	323
835	38	766009	324
836	38	764283	325
837	37	761129	326
838	37	759805	327
839	37	759278	328
840	37	755952	329
841	37	755662	330
842	37	754055	331
843	37	749776	332
844	37	749170	333
845	37	747682	334
846	37	746878	335
847	37	741958	336
848	37	736204	337
849	37	734624	338
850	36	733957	339
851	36	731891	340
852	36	731502	341
853	36	727519	342
854	36	724441	343
855	36	722446	344
856	36	721959	345
857	36	721526	346
858	36	721434	347
859	36	715971	348
860	36	714762	349
861	36	714092	350
862	36	712508	351
863	36	708613	352
864	36	705392	353
865	36	705218	354
866	36	700756	355
867	35	696586	356
868	35	696212	357
869	35	695769	358
870	35	694697	359
871	35	691430	360
872	35	690519	361
873	35	690196	362
874	35	688811	363
875	35	685585	364
876	35	684950	365
877	35	684464	366
878	34	681387	367
879	34	678733	368
880	34	677129	369
881	34	676849	370
882	34	674689	371
883	34	665043	372
884	34	662223	373
885	34	660182	374
886	34	658683	375
887	34	657701	376
888	34	649508	377
889	34	643141	378
890	34	641684	379
891	34	640928	380
892	34	639422	381
893	34	638303	382
894	34	634859	383
895	34	634829	384
896	34	633707	385
897	34	632184	386
898	33	630061	387
899	33	629833	388
900	33	627912	389
901	33	625564	390
902	33	623264	391
903	33	623097	392
904	33	618693	393
905	33	615283	394
906	33	614176	395
907	33	613496	396
908	33	613488	397
909	33	612761	398
910	33	611007	399
911	33	608065	400
912	33	607260	401
913	33	605824	402
914	33	605464	403
915	33	602675	404
916	32	600834	405
917	32	597133	406
918	32	596552	407
919	32	596458	408
920	32	594693	409
921	32	594272	410
922	32	588300	411
923	32	586447	412
924	32	585951	413
925	32	585114	414
926	32	583007	415
927	31	582058	416
928	31	579080	417
929	31	576322	418
930	31	575080	419
931	31	575021	420
932	31	572786	421
933	31	572613	422
934	31	571387	423
935	31	571052	424
936	31	569593	425
937	31	569534	426
938	31	568562	427
939	31	563942	428
940	31	563504	429
941	31	562905	430
942	31	561028	431
943	30	560718	432
944	30	558619	433
945	30	553276	434
946	30	552171	435
947	30	547734	436
948	30	546925	437
949	30	541197	438
950	30	540262	439
951	30	539514	440
952	30	538997	441
953	30	537927	442
954	30	534803	443
955	30	531326	444
956	30	530845	445
957	30	528269	446
958	30	527012	447
959	30	525764	448
960	30	523878	449
961	30	523678	450
962	30	522040	451
963	30	522034	452
964	30	521232	453
965	30	520931	454
966	30	520811	455
967	30	518497	456
968	30	518419	457
969	30	515205	458
970	30	514889	459
971	30	513647	460
972	30	511356	461
973	30	510151	462
974	29	507631	463
975	29	507322	464
976	29	504299	465
977	29	503131	466
978	29	500932	467
979	29	499337	468
980	29	496771	469
981	29	496652	470
982	29	495689	471
983	29	490087	472
984	29	485589	473
985	29	482491	474
986	29	480173	475
987	29	480061	476
988	29	479257	477
989	29	476637	478
990	29	475292	479
991	29	474815	480
992	29	473739	481
993	29	469426	482
994	29	469007	483
995	29	467817	484
996	29	467684	485
997	29	466491	486
998	29	464981	487
999	29	464699	488
1000	29	460671	489
1001	29	458536	490
1002	29	457405	491
1003	29	457267	492
1004	28	456129	493
1005	28	455660	494
1006	28	451993	495
1007	28	449956	496
1008	28	449438	497
1009	28	448621	498
1010	28	446370	499
1011	28	443727	500
1012	28	443348	501
1013	28	441735	502
1014	28	438160	503
1015	28	438018	504
1016	28	437743	505
1017	28	436392	506
1018	28	436282	507
1019	28	436093	508
1020	28	435474	509
1021	28	435137	510
1022	28	427306	511
1023	28	427062	512
1024	28	424339	1
1025	28	423480	2
1026	28	421802	3
1027	28	421143	4
1028	28	419939	5
1029	28	416492	6
1030	28	415297	7
1031	28	414488	8
1032	28	411443	9
1033	27	409100	10
1034	27	405370	11
1035	27	404612	12
1036	27	397963	13
1037	27	397271	14
1038	27	394322	15
1039	27	384662	16
1040	27	383252	17
1041	27	382745	18
1042	27	379567	19
1043	27	378422	20
1044	27	377351	21
1045	27	375833	22
1046	27	373636	23
1047	27	373434	24
1048	27	371591	25
1049	27	369771	26
1050	27	367246	27
1051	27	363903	28
1052	27	363546	29
1053	27	362974	30
1054	27	360975	31
1055	27	360098	32
1056	27	359787	33
1057	26	359313	34
1058	26	357931	35
1059	26	354445	36
1060	26	353855	37
1061	26	351586	38
1062	26	349664	39
1063	26	349536	40
1064	26	348953	41
1065	26	345432	42
1066	26	342537	43
1067	26	341258	44
1068	26	340644	45
1069	26	335253	46
1070	26	334716	47
1071	26	333954	48
1072	26	331298	49
1073	26	330420	50
1074	26	330092	51
1075	26	329878	52
1076	26	326555	53
1077	26	325499	54
1078	26	324982	55
1079	26	322589	56
1080	26	321020	57
1081	26	320752	58
1082	26	318532	59
1083	26	317741	60
1084	26	317169	61
1085	25	316475	62
1086	25	314496	63
1087	25	314050	64
1088	25	313788	65
1089	25	313224	66
1090	25	310459	67
1091	25	310434	68
1092	25	309408	69
1093	25	306103	70
1094	25	304240	71
1095	25	300464	72
1096	25	298559	73
1097	25	297061	74
1098	25	294629	75
1099	25	286553	76
1100	25	285657	77
1101	25	282847	78
1102	25	281543	79
1103	25	279699	80
1104	25	278889	81
1105	25	273856	82
1106	25	273526	83
1107	25	272319	84
1108	25	271267	85
1109	25	270487	86
1110	25	268666	87
1111	25	267052	88
1112	25	266351	89
1113	25	265659	90
1114	25	264092	91
1115	25	262754	92
1116	25	258182	93
1117	25	255011	94
1118	25	254184	95
1119	25	252547	96
1120	25	251910	97
1121	24	249294	98
1122	24	247227	99
1123	24	246892	100
1124	24	242800	101
1125	24	240120	102
1126	24	239802	103
1127	24	237228	104
1128	24	234746	105
1129	24	234520	106
1130	24	234520	107
1131	24	232320	108
1132	24	231952	109
1133	24	231877	110
1134	24	230038	111
1135	24	225710	112
1136	24	224652	113
1137	24	222642	114
1138	24	221375	115
1139	24	219525	116
1140	24	214340	117
1141	24	213879	118
1142	24	208874	119
1143	24	206623	120
1144	24	206265	121
1145	24	206228	122
1146	24	205339	123
1147	24	204707	124
1148	24	202458	125
1149	24	201733	126
1150	24	201257	127
1151	23	201124	128
1152	23	200098	129
1153	23	199981	130
1154	23	199759	131
1155	23	198757	132
1156	23	198476	133
1157	23	197126	134
1158	23	196964	135
1159	23	196598	136
1160	23	196049	137
1161	23	193310	138
1162	23	189278	139
1163	23	189164	140
1164	23	187934	141
1165	23	187767	142
1166	23	186952	143
1167	23	184359	144
1168	23	182237	145
1169	23	176660	146
1170	23	175456	147
1171	23	169657	148
1172	23	165242	149
1173	23	163993	150
1174	23	162366	151
1175	23	159841	152
1176	23	157275	153
1177	23	149280	154
1178	23	149058	155
1179	23	148952	156
1180	23	148898	157
1181	23	147235	158
1182	23	146675	159
1183	23	146000	160
1184	23	145467	161
1185	22	144348	162
1186	22	143199	163
1187	22	141638	164
1188	22	141067	165
1189	22	138178	166
1190	22	132037	167
1191	22	125974	168
1192	22	121590	169
1193	22	118951	170
1194	22	117498	171
1195	22	113757	172
1196	22	111995	173
1197	22	111949	174
1198	22	111345	175
1199	22	107602	176
1200	22	101754	177
1201	22	98526.4	178
1202	22	97035.2	179
1203	22	96269.9	180
1204	22	96131.4	181
1205	22	95465.7	182
1206	22	95200.8	183
1207	22	92702.6	184
1208	22	90328.9	185
1209	22	84774.6	186
1210	22	83269.2	187
1211	22	81763.2	188
1212	22	80981.7	189
1213	22	79470.4	190
1214	22	79440.2	191
1215	22	76899.4	192
1216	22	74294.3	193
1217	22	66487.2	194
1218	22	63815.2	195
1219	22	63508.4	196
1220	22	62686.2	197
1221	22	59455.6	198
1222	22	56950.2	199
1223	22	49565.9	200
1224	22	48001	201
1225	22	46800.1	202
1226	22	44646.8	203
1227	22	44033.6	204
1228	22	42995.4	205
1229	22	42881.3	206
1230	22	40520.5	207
1231	22	38588.7	208
1232	22	37852.8	209
1233	22	34264.5	210
1234	22	30433.2	211
1235	22	29828.3	212
1236	22	28729	213
1237	22	27662.9	214
1238	22	27210.4	215
1239	22	24842.4	216
1240	22	24654.1	217

## Sheet: Germany
ID	# Blocks	Physical extent	Level			m	SP	SA	SA	Nm	Pm	Am		Pm	28866	25354.5	19394	10758.9	5168.75	2528.5	1131.2	588.867	309.762	164.701	82.6162	36.7256	20.4883
1	28866	4.02658e+08	1			1	28866	4.02658e+08	40265.8	1	28866	40265.8		Am	40265.8	36563.6	25766.5	12169.5	6245.42	2940.36	1541.9	836.57	455.393	248.41	128.013	55.5713	18.5424
2	26617	3.86712e+08	1			2	50709	7.31272e+08	73127.2	2	25354.5	36563.6		A2		36563.6	25766.5	12169.5	6245.42	2940.36	1541.9	836.57	455.393	248.41	128.013	55.5713
3	24092	3.44559e+08	2			3	77576	1.03066e+09	103066	4	19394	25766.5
4	21773	2.79065e+08	1			4	86071	9.73558e+08	97355.8	8	10758.9	12169.5
5	21472	2.76712e+08	2			5	82700	9.99267e+08	99926.7	16	5168.75	6245.42
6	19091	2.64217e+08	3			6	80912	9.40917e+08	94091.7	32	2528.5	2940.36
7	15240	2.10668e+08	4			7	72397	9.86813e+08	98681.3	64	1131.2	1541.9
8	14620	1.96485e+08	1			8	75375	1.07081e+09	107081	128	588.867	836.57
9	12770	1.50581e+08	2			9	79299	1.16581e+09	116581	256	309.762	455.393
10	12420	136446675	3			10	84327	1.27186e+09	127186	512	164.701	248.41
11	10405	1.06774e+08	4			11	84599	1.31085e+09	131085	1024	82.6162	128.013
12	10013	103850446	5			12	75214	1.1381e+09	113810	2048	36.7256	55.5713
13	9097	9.64671e+07	6			13	21820	1.97477e+08	19747.7	1065	20.4883	18.5424
14	8899	9.19721e+07	7
15	7847	9.09808e+07	8
16	7843	9.07179e+07	1
17	7487	8.31167e+07	2
18	7075	8.29964e+07	3
19	6654	7.6204e+07	4
20	5560	6.91106e+07	5
21	5483	6.53231e+07	6
22	5352	6.28891e+07	7
23	4889	6.18756e+07	8
24	4772	5.70101e+07	9
25	4683	5.45845e+07	10
26	3992	5.21984e+07	11
27	3983	5.1132e+07	12
28	3867	4.98953e+07	13
29	3748	4.81569e+07	14
30	3667	4.75941e+07	15
31	3645	4.64624e+07	16
32	3485	4.46987e+07	1
33	3465	3.90682e+07	2
34	3370	3.80349e+07	3
35	3335	3.62553e+07	4
36	3211	3.62521e+07	5
37	3157	3.49523e+07	6
38	3139	3.48499e+07	7
39	3120	3.46061e+07	8
40	3089	32630011	9
41	3073	3.22088e+07	10
42	3011	3.13999e+07	11
43	2887	3.11954e+07	12
44	2815	3.00781e+07	13
45	2681	2.97031e+07	14
46	2624	2.94549e+07	15
47	2548	2.83222e+07	16
48	2386	2.82815e+07	17
49	2324	2.82067e+07	18
50	2278	2.7853e+07	19
51	2246	2.75438e+07	20
52	2119	2.68986e+07	21
53	2115	2.66423e+07	22
54	2068	2.4785e+07	23
55	1915	2.44923e+07	24
56	1870	2.42195e+07	25
57	1861	2.40269e+07	26
58	1856	2.34748e+07	27
59	1829	2.33823e+07	28
60	1808	2.29205e+07	29
61	1805	2.18567e+07	30
62	1727	2.1501e+07	31
63	1695	2.11216e+07	32
64	1681	20941523	1
65	1657	2.0892e+07	2
66	1631	2.08285e+07	3
67	1620	2.0765e+07	4
68	1532	2.05412e+07	5
69	1531	20466999	6
70	1514	2.00104e+07	7
71	1493	1.93633e+07	8
72	1490	1.93243e+07	9
73	1441	1.92183e+07	10
74	1396	1.91e+07	11
75	1388	19079607	12
76	1386	1.90619e+07	13
77	1369	1.86781e+07	14
78	1317	1.80708e+07	15
79	1308	1.77163e+07	16
80	1289	1.75861e+07	17
81	1241	1.75166e+07	18
82	1218	1.66831e+07	19
83	1203	1.62355e+07	20
84	1196	1.62029e+07	21
85	1192	1.61495e+07	22
86	1186	1.59618e+07	23
87	1179	1.58685e+07	24
88	1173	1.56984e+07	25
89	1172	1.56503e+07	26
90	1159	1.55909e+07	27
91	1145	1.54914e+07	28
92	1119	1.54541e+07	29
93	1111	1.54441e+07	30
94	1096	1.53796e+07	31
95	1096	1.43536e+07	32
96	1065	1.43098e+07	33
97	1045	1.42855e+07	34
98	1042	1.42681e+07	35
99	1037	1.41378e+07	36
100	1034	1.41226e+07	37
101	1031	1.40877e+07	38
102	1022	13738444	39
103	1015	1.37058e+07	40
104	1013	1.36871e+07	41
105	980	1.36672e+07	42
106	977	1.36222e+07	43
107	972	1.3578e+07	44
108	967	1.35266e+07	45
109	952	1.31629e+07	46
110	951	1.30867e+07	47
111	934	1.30506e+07	48
112	923	1.29828e+07	49
113	910	1.29406e+07	50
114	900	1.27826e+07	51
115	896	12781558	52
116	896	12771209	53
117	882	1.25051e+07	54
118	876	1.23565e+07	55
119	869	1.23343e+07	56
120	863	1.23292e+07	57
121	846	1.22984e+07	58
122	838	1.20491e+07	59
123	837	1.19245e+07	60
124	828	1.19214e+07	61
125	825	1.1873e+07	62
126	823	1.18294e+07	63
127	819	1.17722e+07	64
128	813	1.1582e+07	1
129	797	1.14772e+07	2
130	795	1.14138e+07	3
131	786	1.12145e+07	4
132	786	1.10865e+07	5
133	779	1.10373e+07	6
134	768	1.09275e+07	7
135	766	1.0896e+07	8
136	759	1.0818e+07	9
137	758	1.07397e+07	10
138	749	1.06789e+07	11
139	746	1.06396e+07	12
140	740	1.06299e+07	13
141	732	1.05529e+07	14
142	731	1.05424e+07	15
143	731	1.03989e+07	16
144	729	1.02639e+07	17
145	725	1.02008e+07	18
146	721	1.01843e+07	19
147	710	1.008e+07	20
148	710	9.93544e+06	21
149	708	9.92755e+06	22
150	707	9854987	23
151	702	9848913	24
152	701	9.81347e+06	25
153	700	9776482	26
154	696	9.69589e+06	27
155	696	9.61289e+06	28
156	695	9.43742e+06	29
157	694	9424155	30
158	694	9.34701e+06	31
159	693	9.31371e+06	32
160	688	9.29637e+06	33
161	684	9.28503e+06	34
162	681	9266518	35
163	680	9.25496e+06	36
164	679	9.20472e+06	37
165	671	9.19552e+06	38
166	668	9.1533e+06	39
167	668	9.13928e+06	40
168	662	9.12305e+06	41
169	661	9100095	42
170	655	9.0671e+06	43
171	654	9055189	44
172	643	8.9849e+06	45
173	642	8.98235e+06	46
174	640	8.85299e+06	47
175	639	8.84202e+06	48
176	630	8.75119e+06	49
177	623	8.7467e+06	50
178	620	8.69417e+06	51
179	611	8.63645e+06	52
180	611	8.51524e+06	53
181	607	8.48356e+06	54
182	605	8.46389e+06	55
183	602	8.45615e+06	56
184	592	8.41495e+06	57
185	590	8.40287e+06	58
186	587	8.3526e+06	59
187	587	8.31407e+06	60
188	584	8.22323e+06	61
189	579	8.18206e+06	62
190	579	8154503	63
191	577	8.08657e+06	64
192	574	8.07016e+06	65
193	570	8069371	66
194	570	8.0606e+06	67
195	569	8.01887e+06	68
196	569	8.01702e+06	69
197	564	8.00742e+06	70
198	561	8.00272e+06	71
199	558	7.93999e+06	72
200	557	7.92467e+06	73
201	557	7.8557e+06	74
202	552	7.81271e+06	75
203	550	7.8115e+06	76
204	546	7.80382e+06	77
205	546	7.71432e+06	78
206	541	7.69131e+06	79
207	538	7.63516e+06	80
208	537	7.63284e+06	81
209	534	7.60889e+06	82
210	532	7.58314e+06	83
211	531	7.55197e+06	84
212	531	7.54022e+06	85
213	531	7.52444e+06	86
214	523	7.51431e+06	87
215	523	7.47339e+06	88
216	521	7.40074e+06	89
217	518	7.36017e+06	90
218	513	7.33472e+06	91
219	507	7.2207e+06	92
220	504	7.1543e+06	93
221	504	7.13043e+06	94
222	500	7.12687e+06	95
223	492	7.1112e+06	96
224	488	7.10345e+06	97
225	487	7.06916e+06	98
226	485	7.06566e+06	99
227	481	7.00912e+06	100
228	480	7.00206e+06	101
229	478	6.91884e+06	102
230	478	6.90334e+06	103
231	469	6.81933e+06	104
232	463	6.79961e+06	105
233	458	6.78049e+06	106
234	458	6.75659e+06	107
235	457	6.73916e+06	108
236	454	6.71545e+06	109
237	452	6.6846e+06	110
238	452	6.67636e+06	111
239	445	6.67086e+06	112
240	445	6.64082e+06	113
241	442	6.62524e+06	114
242	442	6.61848e+06	115
243	439	6.61535e+06	116
244	439	6.61277e+06	117
245	435	6597018	118
246	434	6.59545e+06	119
247	434	6.55338e+06	120
248	434	6.53618e+06	121
249	433	6.50556e+06	122
250	433	6.45828e+06	123
251	433	6.44721e+06	124
252	432	6.42986e+06	125
253	426	6388438	126
254	426	6.37443e+06	127
255	424	6.36013e+06	128
256	424	6315859	1
257	423	6.30491e+06	2
258	422	6.29711e+06	3
259	421	6.29259e+06	4
260	421	6.27022e+06	5
261	420	6.2651e+06	6
262	414	6.26132e+06	7
263	413	6.25209e+06	8
264	413	6.23291e+06	9
265	413	6.2308e+06	10
266	413	6218249	11
267	411	6.15976e+06	12
268	410	6.15525e+06	13
269	410	6.12648e+06	14
270	409	6.08854e+06	15
271	409	6.03662e+06	16
272	408	6.02332e+06	17
273	408	5.99998e+06	18
274	408	5.95994e+06	19
275	407	5.95959e+06	20
276	407	5.92756e+06	21
277	406	5.90565e+06	22
278	404	5.86094e+06	23
279	402	5856651	24
280	401	5.80109e+06	25
281	399	5.79299e+06	26
282	397	5782454	27
283	396	5.78177e+06	28
284	395	5.75587e+06	29
285	392	5.74715e+06	30
286	392	5.67419e+06	31
287	389	5.66104e+06	32
288	387	5.57138e+06	33
289	384	5.56326e+06	34
290	384	5.54513e+06	35
291	383	5.5296e+06	36
292	382	5520042	37
293	381	5.51786e+06	38
294	381	5.49059e+06	39
295	379	5.47166e+06	40
296	379	5.43342e+06	41
297	378	5.42785e+06	42
298	374	5.42379e+06	43
299	373	5.4026e+06	44
300	372	5.36908e+06	45
301	369	5.36901e+06	46
302	369	5.36643e+06	47
303	367	5.35306e+06	48
304	365	5.34659e+06	49
305	364	5338539	50
306	364	5335336	51
307	363	5.33332e+06	52
308	363	5.32647e+06	53
309	362	5.29948e+06	54
310	360	5.29334e+06	55
311	353	5.29253e+06	56
312	351	5.28732e+06	57
313	350	5243227	58
314	350	5.24172e+06	59
315	348	5.23998e+06	60
316	347	5.22375e+06	61
317	345	5.21451e+06	62
318	343	5185263	63
319	343	5.17083e+06	64
320	342	5.16652e+06	65
321	342	5.15624e+06	66
322	340	5134703	67
323	339	5.12754e+06	68
324	336	5.11854e+06	69
325	336	5.10166e+06	70
326	335	5.09964e+06	71
327	334	5.08331e+06	72
328	333	5.08019e+06	73
329	332	5.05973e+06	74
330	331	5.05703e+06	75
331	330	5.05e+06	76
332	330	5026927	77
333	330	5.00383e+06	78
334	330	4991911	79
335	329	4.97469e+06	80
336	329	4.96946e+06	81
337	329	4.94031e+06	82
338	329	4.92592e+06	83
339	328	4.92098e+06	84
340	328	4.89349e+06	85
341	327	4.88773e+06	86
342	326	4.86859e+06	87
343	326	4.81929e+06	88
344	323	4.80907e+06	89
345	323	4.80754e+06	90
346	323	4.79051e+06	91
347	323	4.78986e+06	92
348	322	4781243	93
349	321	4.77538e+06	94
350	321	4.75762e+06	95
351	320	4.75186e+06	96
352	320	4.74748e+06	97
353	319	4732938	98
354	319	4.73206e+06	99
355	318	4.72082e+06	100
356	317	4.71152e+06	101
357	316	4.70987e+06	102
358	316	4.68964e+06	103
359	315	4.68065e+06	104
360	315	4.66716e+06	105
361	315	4.66494e+06	106
362	315	4.66055e+06	107
363	314	4.64769e+06	108
364	313	4.57501e+06	109
365	313	4.55838e+06	110
366	312	4.55089e+06	111
367	311	4.55035e+06	112
368	309	4.54877e+06	113
369	309	4.54807e+06	114
370	307	4.53319e+06	115
371	307	4531608	116
372	307	4.5258e+06	117
373	307	4.51952e+06	118
374	305	4.50924e+06	119
375	304	4.50897e+06	120
376	304	4.49184e+06	121
377	303	4.48464e+06	122
378	303	4.47289e+06	123
379	302	4.46315e+06	124
380	301	4443209	125
381	301	4.42665e+06	126
382	301	4.40869e+06	127
383	300	4.38768e+06	128
384	298	4.38238e+06	129
385	298	4.36984e+06	130
386	298	4.35945e+06	131
387	298	4.34159e+06	132
388	297	4.33788e+06	133
389	296	4.31936e+06	134
390	294	4.30866e+06	135
391	293	4.30735e+06	136
392	293	4.30668e+06	137
393	292	4.2995e+06	138
394	292	4.29242e+06	139
395	291	4.26758e+06	140
396	290	4.22965e+06	141
397	289	4.19155e+06	142
398	289	4.17914e+06	143
399	288	4.17635e+06	144
400	288	4.17557e+06	145
401	288	4175108	146
402	287	4.1722e+06	147
403	287	4166130	148
404	287	4.15426e+06	149
405	287	4.13823e+06	150
406	286	4.13203e+06	151
407	285	4.12178e+06	152
408	284	4.12168e+06	153
409	284	4.11866e+06	154
410	284	4.11401e+06	155
411	282	4.10993e+06	156
412	282	4.1073e+06	157
413	282	4.10147e+06	158
414	282	4.10129e+06	159
415	281	4.10105e+06	160
416	281	4101039	161
417	279	4.08978e+06	162
418	278	4.07401e+06	163
419	277	4070556	164
420	277	4060522	165
421	277	4.058e+06	166
422	277	4053715	167
423	276	4.04618e+06	168
424	276	4.04415e+06	169
425	276	4.04257e+06	170
426	276	4.03724e+06	171
427	276	4.03659e+06	172
428	276	4.03449e+06	173
429	276	4019109	174
430	275	4.01633e+06	175
431	275	4.00161e+06	176
432	275	3.99284e+06	177
433	272	3.98894e+06	178
434	272	3979007	179
435	271	3.95892e+06	180
436	271	3.95848e+06	181
437	269	3.95143e+06	182
438	269	3921579	183
439	269	3.91852e+06	184
440	268	3.90841e+06	185
441	268	3.8904e+06	186
442	268	3887674	187
443	268	3.88622e+06	188
444	268	3.87289e+06	189
445	267	3.86881e+06	190
446	267	3.86676e+06	191
447	266	3.85343e+06	192
448	265	3853254	193
449	265	3.85077e+06	194
450	264	3.84996e+06	195
451	264	3.84974e+06	196
452	264	3.84605e+06	197
453	263	3.84575e+06	198
454	262	3.8433e+06	199
455	262	3.84302e+06	200
456	262	3812861	201
457	262	3.80725e+06	202
458	261	3804550	203
459	260	3.79859e+06	204
460	260	3.79759e+06	205
461	260	3761522	206
462	259	3.75594e+06	207
463	258	3.7444e+06	208
464	257	3.74307e+06	209
465	257	3.70648e+06	210
466	257	3.70155e+06	211
467	256	3.69206e+06	212
468	255	3.68988e+06	213
469	255	3.68039e+06	214
470	255	3.67114e+06	215
471	255	3.6704e+06	216
472	254	3.66983e+06	217
473	254	3.66602e+06	218
474	253	3.66572e+06	219
475	252	3.64279e+06	220
476	252	3.64111e+06	221
477	252	3.63197e+06	222
478	252	3.62946e+06	223
479	251	3.62943e+06	224
480	251	3629173	225
481	250	3625512	226
482	250	3.62336e+06	227
483	250	3.61925e+06	228
484	250	3.61887e+06	229
485	248	3.61488e+06	230
486	248	3.60907e+06	231
487	248	3.60587e+06	232
488	247	3.60394e+06	233
489	247	3.60009e+06	234
490	246	3.59572e+06	235
491	246	3584185	236
492	246	3.58213e+06	237
493	245	3.57837e+06	238
494	245	3.57779e+06	239
495	244	3.5691e+06	240
496	244	3.569e+06	241
497	244	3.55537e+06	242
498	244	3.55391e+06	243
499	243	3.54944e+06	244
500	242	3.54261e+06	245
501	241	3.53843e+06	246
502	241	3.5287e+06	247
503	241	3.51714e+06	248
504	241	3.51277e+06	249
505	241	3.51149e+06	250
506	240	3.49908e+06	251
507	240	3.49475e+06	252
508	239	3.47302e+06	253
509	239	3.47071e+06	254
510	239	3.46909e+06	255
511	238	3.46738e+06	256
512	237	3.46491e+06	1
513	237	3.45017e+06	2
514	237	3.44437e+06	3
515	236	3.42659e+06	4
516	235	3.41198e+06	5
517	235	3.41047e+06	6
518	235	3.4098e+06	7
519	235	3.4075e+06	8
520	233	3.40527e+06	9
521	233	3.40484e+06	10
522	233	3.40449e+06	11
523	232	3.40295e+06	12
524	232	3397343	13
525	231	3.39695e+06	14
526	231	3.39648e+06	15
527	230	3.39315e+06	16
528	230	3.38457e+06	17
529	230	3.38165e+06	18
530	230	3373746	19
531	229	3.37246e+06	20
532	229	3.36908e+06	21
533	228	3.36529e+06	22
534	228	3363269	23
535	225	3.3524e+06	24
536	225	3.35206e+06	25
537	224	3.35023e+06	26
538	224	3.34688e+06	27
539	224	3.34633e+06	28
540	224	3.34007e+06	29
541	224	3.33797e+06	30
542	223	3337643	31
543	223	3.33555e+06	32
544	223	3.33354e+06	33
545	223	3.33211e+06	34
546	222	3324217	35
547	221	3.3225e+06	36
548	221	3.31875e+06	37
549	221	3.31341e+06	38
550	220	3.30524e+06	39
551	220	3.30018e+06	40
552	220	3.29776e+06	41
553	220	3.29643e+06	42
554	219	3.29221e+06	43
555	218	3.28882e+06	44
556	218	3.28843e+06	45
557	218	3.26953e+06	46
558	217	3.26401e+06	47
559	217	3.26263e+06	48
560	216	3.26074e+06	49
561	216	3.25246e+06	50
562	216	3.25143e+06	51
563	216	3.23519e+06	52
564	216	3.23492e+06	53
565	215	3.23472e+06	54
566	215	3.22866e+06	55
567	215	3.22613e+06	56
568	214	3219986	57
569	214	3.21964e+06	58
570	214	3218058	59
571	214	3.21443e+06	60
572	214	3.20996e+06	61
573	213	3.20424e+06	62
574	213	3203970	63
575	213	3.20111e+06	64
576	212	3.19748e+06	65
577	212	3.18843e+06	66
578	212	3.18602e+06	67
579	212	3.18188e+06	68
580	211	3.1781e+06	69
581	210	3.17707e+06	70
582	209	3.16002e+06	71
583	209	3.15098e+06	72
584	208	3.14831e+06	73
585	208	3.14275e+06	74
586	208	3.14102e+06	75
587	207	3140540	76
588	206	3.1372e+06	77
589	206	3.13379e+06	78
590	205	3.12361e+06	79
591	205	3.10751e+06	80
592	205	3.1051e+06	81
593	204	3.10375e+06	82
594	203	3.09712e+06	83
595	203	3.09593e+06	84
596	203	3.09576e+06	85
597	203	3.095e+06	86
598	202	3.09216e+06	87
599	202	3.09014e+06	88
600	202	3.08774e+06	89
601	201	3.08704e+06	90
602	201	3.08618e+06	91
603	201	3.08559e+06	92
604	201	3.07559e+06	93
605	201	3.06868e+06	94
606	200	3.06572e+06	95
607	200	3.0532e+06	96
608	199	3.05049e+06	97
609	199	3050262	98
610	198	3.04999e+06	99
611	198	3.01403e+06	100
612	197	3.00833e+06	101
613	197	3.00745e+06	102
614	197	2.98991e+06	103
615	197	2.98373e+06	104
616	197	2980596	105
617	197	2.98018e+06	106
618	196	2972652	107
619	195	2.94743e+06	108
620	195	2.9434e+06	109
621	194	2.93937e+06	110
622	194	2.93411e+06	111
623	194	2.92999e+06	112
624	194	2.92088e+06	113
625	194	2916005	114
626	194	2.9155e+06	115
627	193	2.91548e+06	116
628	192	2.90907e+06	117
629	192	2.90856e+06	118
630	192	2.89992e+06	119
631	191	2896236	120
632	190	2.89426e+06	121
633	190	2.89401e+06	122
634	190	2.87551e+06	123
635	190	2.87129e+06	124
636	190	2.86451e+06	125
637	189	2.86318e+06	126
638	189	2.85523e+06	127
639	189	2.852e+06	128
640	189	2.8471e+06	129
641	188	2.84442e+06	130
642	188	2.84404e+06	131
643	187	2836182	132
644	187	2.83411e+06	133
645	187	2.82741e+06	134
646	186	2825773	135
647	186	2.81719e+06	136
648	186	2802987	137
649	185	2.79934e+06	138
650	184	2.79033e+06	139
651	184	2.78401e+06	140
652	184	2.77907e+06	141
653	183	2.77005e+06	142
654	182	2.76855e+06	143
655	182	2.76661e+06	144
656	182	2.761e+06	145
657	182	2.75779e+06	146
658	180	2.75191e+06	147
659	180	2.74875e+06	148
660	180	2.74742e+06	149
661	180	2.74533e+06	150
662	180	2.73445e+06	151
663	179	2.73267e+06	152
664	179	2.72444e+06	153
665	179	2.72406e+06	154
666	178	2.71567e+06	155
667	178	2.71553e+06	156
668	178	2.71102e+06	157
669	177	2709817	158
670	177	2.70051e+06	159
671	177	2.69825e+06	160
672	176	2.69527e+06	161
673	176	2.69182e+06	162
674	176	2.69178e+06	163
675	176	2.69021e+06	164
676	176	2.68098e+06	165
677	176	2.67768e+06	166
678	176	2.67636e+06	167
679	176	2.66939e+06	168
680	175	2.66772e+06	169
681	175	2.66666e+06	170
682	175	2.65845e+06	171
683	174	2.65144e+06	172
684	174	2.64942e+06	173
685	174	2.64532e+06	174
686	173	2.64213e+06	175
687	173	2.63897e+06	176
688	173	2633329	177
689	172	2626356	178
690	171	2.62619e+06	179
691	171	2.62511e+06	180
692	171	2.61868e+06	181
693	170	2.6178e+06	182
694	170	2.61652e+06	183
695	170	2.61426e+06	184
696	170	2.61277e+06	185
697	169	2.60947e+06	186
698	169	2.60889e+06	187
699	168	2.60678e+06	188
700	168	2.60567e+06	189
701	168	2591290	190
702	168	2.58984e+06	191
703	168	2.5897e+06	192
704	168	2.58889e+06	193
705	168	2.5882e+06	194
706	168	2586080	195
707	168	2.58442e+06	196
708	168	2.57929e+06	197
709	168	2.57382e+06	198
710	167	2570380	199
711	167	2.56878e+06	200
712	167	2.56418e+06	201
713	167	2.5619e+06	202
714	166	2.55792e+06	203
715	166	2.55613e+06	204
716	166	2552982	205
717	166	2.54319e+06	206
718	166	2.54044e+06	207
719	166	2.5383e+06	208
720	166	2531141	209
721	165	2.53014e+06	210
722	165	2.52771e+06	211
723	165	2.52467e+06	212
724	165	2.51631e+06	213
725	164	2.51204e+06	214
726	164	2.5099e+06	215
727	164	2.49938e+06	216
728	164	2.49485e+06	217
729	164	2.49085e+06	218
730	163	2.48629e+06	219
731	163	2485055	220
732	163	2.48502e+06	221
733	163	2.4845e+06	222
734	163	2.48169e+06	223
735	163	2.4778e+06	224
736	163	2.47534e+06	225
737	163	2.47206e+06	226
738	163	2471810	227
739	162	2.46792e+06	228
740	162	2.46252e+06	229
741	162	2.46248e+06	230
742	162	2.45901e+06	231
743	162	2.45257e+06	232
744	161	2.44935e+06	233
745	161	2.44686e+06	234
746	161	2.43867e+06	235
747	161	2.43592e+06	236
748	161	2.43445e+06	237
749	161	2.43419e+06	238
750	161	2.43373e+06	239
751	161	2.43246e+06	240
752	160	2.43165e+06	241
753	160	2.42951e+06	242
754	160	2.4256e+06	243
755	160	2.41937e+06	244
756	160	2414222	245
757	160	2.4121e+06	246
758	160	2.41156e+06	247
759	160	2.40955e+06	248
760	160	2.40694e+06	249
761	160	2.40498e+06	250
762	159	2.39613e+06	251
763	159	2.39094e+06	252
764	158	2.38042e+06	253
765	158	2.3738e+06	254
766	158	2.37349e+06	255
767	158	2370074	256
768	158	2.36764e+06	257
769	158	2.36697e+06	258
770	157	2.36648e+06	259
771	157	2.3632e+06	260
772	157	2.36069e+06	261
773	157	2356993	262
774	157	2.35037e+06	263
775	156	2.34966e+06	264
776	156	2.34808e+06	265
777	156	2.3464e+06	266
778	156	2.33994e+06	267
779	156	2.33949e+06	268
780	156	2.33898e+06	269
781	155	2.33506e+06	270
782	155	2.33448e+06	271
783	155	2.33214e+06	272
784	154	2.33138e+06	273
785	154	2.32985e+06	274
786	154	2.3297e+06	275
787	154	2.32376e+06	276
788	154	2.32116e+06	277
789	153	2.3199e+06	278
790	153	2.31665e+06	279
791	153	2.3143e+06	280
792	153	2.30771e+06	281
793	153	2303685	282
794	153	2.30193e+06	283
795	152	2.30129e+06	284
796	152	2.2997e+06	285
797	152	2.29785e+06	286
798	152	2.2947e+06	287
799	152	2292097	288
800	152	2.28592e+06	289
801	152	2.28365e+06	290
802	152	2.28344e+06	291
803	151	2.28063e+06	292
804	151	2.27819e+06	293
805	151	2.27806e+06	294
806	151	2.27788e+06	295
807	151	2.27204e+06	296
808	151	2.26918e+06	297
809	151	2.26756e+06	298
810	150	2.26749e+06	299
811	150	2.26077e+06	300
812	150	2253037	301
813	150	2.24865e+06	302
814	150	2.24462e+06	303
815	150	2.24241e+06	304
816	150	2.24188e+06	305
817	149	2.23957e+06	306
818	149	2.22692e+06	307
819	149	2.22448e+06	308
820	149	2.2163e+06	309
821	149	2.21625e+06	310
822	149	2.21327e+06	311
823	148	2.20867e+06	312
824	148	2206190	313
825	148	2.20616e+06	314
826	148	2.20059e+06	315
827	148	2.20007e+06	316
828	148	2.19979e+06	317
829	148	2.19938e+06	318
830	148	2196281	319
831	148	2.19252e+06	320
832	148	2.19135e+06	321
833	147	2.19115e+06	322
834	147	2.18977e+06	323
835	147	2.18947e+06	324
836	147	2.18717e+06	325
837	147	2.1842e+06	326
838	147	2.1802e+06	327
839	147	2180002	328
840	146	2.17961e+06	329
841	146	2.17768e+06	330
842	145	2.17731e+06	331
843	145	2.17579e+06	332
844	145	2.17579e+06	333
845	145	2168920	334
846	145	2.16831e+06	335
847	145	2.15931e+06	336
848	145	2.15837e+06	337
849	145	2.15109e+06	338
850	144	2.15064e+06	339
851	144	2.15055e+06	340
852	144	2143214	341
853	144	2.13754e+06	342
854	144	2.13499e+06	343
855	144	2.13464e+06	344
856	144	2.13291e+06	345
857	144	2.13241e+06	346
858	144	2.13196e+06	347
859	144	2130837	348
860	144	2.12829e+06	349
861	143	2.12763e+06	350
862	143	2.12747e+06	351
863	143	2.12503e+06	352
864	143	2.12436e+06	353
865	143	2.1243e+06	354
866	143	2.12399e+06	355
867	143	2.12262e+06	356
868	143	2.12179e+06	357
869	142	2.12009e+06	358
870	142	2.11993e+06	359
871	142	2.11985e+06	360
872	142	2.11039e+06	361
873	142	2.10981e+06	362
874	142	2.10245e+06	363
875	142	2101117	364
876	142	2.09903e+06	365
877	142	2098987	366
878	141	2.09697e+06	367
879	141	2.09679e+06	368
880	141	2.09494e+06	369
881	141	2.08803e+06	370
882	140	2.08489e+06	371
883	140	2.08442e+06	372
884	140	2.08226e+06	373
885	140	2.07855e+06	374
886	140	2.07476e+06	375
887	140	2.07408e+06	376
888	140	2.07364e+06	377
889	140	2.07025e+06	378
890	140	2.06777e+06	379
891	140	2.06666e+06	380
892	140	2.06652e+06	381
893	139	2.06643e+06	382
894	139	2.06603e+06	383
895	139	2.06546e+06	384
896	139	2.06363e+06	385
897	139	2.06188e+06	386
898	139	2.06168e+06	387
899	138	2060216	388
900	138	2.05675e+06	389
901	138	2.05289e+06	390
902	138	2.05104e+06	391
903	138	2.0485e+06	392
904	138	2.04529e+06	393
905	137	2.04422e+06	394
906	137	2.04366e+06	395
907	137	2.04308e+06	396
908	137	2.03934e+06	397
909	136	2.03645e+06	398
910	136	2.03624e+06	399
911	136	2.03576e+06	400
912	136	2.03418e+06	401
913	136	2.03019e+06	402
914	136	2.0301e+06	403
915	135	2.028e+06	404
916	135	2.02773e+06	405
917	135	2.02707e+06	406
918	135	2.02441e+06	407
919	135	2.02277e+06	408
920	135	2021554	409
921	135	2021441	410
922	135	2.02018e+06	411
923	135	2.01786e+06	412
924	134	2.0177e+06	413
925	134	2.01727e+06	414
926	134	2.01452e+06	415
927	134	2.01261e+06	416
928	134	2.01085e+06	417
929	133	2.01047e+06	418
930	133	2.00674e+06	419
931	133	2.00597e+06	420
932	133	2.00576e+06	421
933	133	2.00352e+06	422
934	132	2.00001e+06	423
935	132	1.99916e+06	424
936	132	1.99898e+06	425
937	132	1.99788e+06	426
938	132	1.99555e+06	427
939	132	1.99496e+06	428
940	132	1.9922e+06	429
941	132	1.99082e+06	430
942	131	1989296	431
943	131	1.98761e+06	432
944	131	1.98596e+06	433
945	131	1.98531e+06	434
946	131	1984738	435
947	131	1.98435e+06	436
948	131	1.98182e+06	437
949	131	1.98148e+06	438
950	130	1.98147e+06	439
951	130	1.98097e+06	440
952	130	1.98072e+06	441
953	130	1.98028e+06	442
954	129	1.97992e+06	443
955	129	1.97916e+06	444
956	129	1.97644e+06	445
957	129	1975806	446
958	129	1.97543e+06	447
959	129	1.97486e+06	448
960	128	1.97132e+06	449
961	128	1970092	450
962	128	1.9679e+06	451
963	128	1.96787e+06	452
964	128	1.96666e+06	453
965	128	1.96648e+06	454
966	128	1.96637e+06	455
967	128	1.96057e+06	456
968	128	1.95633e+06	457
969	127	1.95558e+06	458
970	127	1.95376e+06	459
971	127	1.95259e+06	460
972	127	1.95032e+06	461
973	127	1.94665e+06	462
974	127	1.9432e+06	463
975	127	1.93715e+06	464
976	127	1.93689e+06	465
977	127	1.93327e+06	466
978	127	1.92789e+06	467
979	127	1926925	468
980	127	1.92118e+06	469
981	127	1.9208e+06	470
982	127	1.91846e+06	471
983	127	1.91773e+06	472
984	126	1.91599e+06	473
985	126	1.91338e+06	474
986	126	1.91276e+06	475
987	126	1910586	476
988	126	1.90902e+06	477
989	126	1908445	478
990	126	1.90686e+06	479
991	125	1.90327e+06	480
992	125	1.90267e+06	481
993	125	1.90135e+06	482
994	125	1.8998e+06	483
995	125	1897552	484
996	125	1.89729e+06	485
997	125	1896334	486
998	125	1.89482e+06	487
999	125	1.893e+06	488
1000	125	1.89171e+06	489
1001	124	1.8893e+06	490
1002	124	1887412	491
1003	124	1.88644e+06	492
1004	124	1884405	493
1005	124	1.88434e+06	494
1006	124	1.87968e+06	495
1007	123	1.87928e+06	496
1008	123	1.87562e+06	497
1009	123	1.87521e+06	498
1010	122	1.87395e+06	499
1011	122	1.872e+06	500
1012	122	1.86999e+06	501
1013	122	1.86977e+06	502
1014	122	1.86949e+06	503
1015	122	1.86897e+06	504
1016	121	1.86829e+06	505
1017	121	1.86552e+06	506
1018	121	1.86307e+06	507
1019	121	1.8609e+06	508
1020	121	1.8606e+06	509
1021	121	1.86045e+06	510
1022	121	1.85881e+06	511
1023	121	1.85637e+06	512
1024	121	1.85175e+06	1
1025	120	1.85154e+06	2
1026	120	1.85154e+06	3
1027	120	1.84392e+06	4
1028	120	1.84297e+06	5
1029	120	1.84226e+06	6
1030	120	1.83985e+06	7
1031	120	1.83802e+06	8
1032	120	1.83178e+06	9
1033	119	1.83034e+06	10
1034	119	1.83008e+06	11
1035	119	1.82979e+06	12
1036	119	1.82392e+06	13
1037	119	1.82054e+06	14
1038	119	1.8205e+06	15
1039	119	1.81929e+06	16
1040	119	1.81835e+06	17
1041	119	1.81679e+06	18
1042	119	1.81668e+06	19
1043	119	1.81652e+06	20
1044	119	1.8145e+06	21
1045	119	1813888	22
1046	119	1.81105e+06	23
1047	119	1810649	24
1048	118	1.80937e+06	25
1049	118	1.80642e+06	26
1050	118	1805911	27
1051	118	1.80445e+06	28
1052	118	1.804e+06	29
1053	118	1.80255e+06	30
1054	117	1.80116e+06	31
1055	117	1.80007e+06	32
1056	117	1.79834e+06	33
1057	117	1.79628e+06	34
1058	117	1.7951e+06	35
1059	117	1.79354e+06	36
1060	117	1.79238e+06	37
1061	116	1.79199e+06	38
1062	116	1.79174e+06	39
1063	116	1.78738e+06	40
1064	116	1.7861e+06	41
1065	116	1.78608e+06	42
1066	116	1.78588e+06	43
1067	116	1.7853e+06	44
1068	116	1.78042e+06	45
1069	116	1.77971e+06	46
1070	116	1.7781e+06	47
1071	116	1.77671e+06	48
1072	116	1776337	49
1073	115	1.77594e+06	50
1074	115	1.77568e+06	51
1075	115	1.77153e+06	52
1076	115	1.77113e+06	53
1077	115	1.76756e+06	54
1078	115	1.76745e+06	55
1079	115	1.76598e+06	56
1080	114	1.7635e+06	57
1081	114	1.76289e+06	58
1082	114	1.76285e+06	59
1083	113	1.75942e+06	60
1084	113	1.7567e+06	61
1085	113	1.75588e+06	62
1086	113	1.75574e+06	63
1087	113	1.74765e+06	64
1088	113	1.74721e+06	65
1089	113	1.74653e+06	66
1090	113	1.74589e+06	67
1091	113	1.74465e+06	68
1092	113	1.74221e+06	69
1093	113	1.73757e+06	70
1094	112	1.73627e+06	71
1095	112	1.73574e+06	72
1096	112	1.73197e+06	73
1097	112	1.73074e+06	74
1098	112	1.72974e+06	75
1099	112	1.72785e+06	76
1100	112	1.72761e+06	77
1101	112	1.72737e+06	78
1102	112	1.72666e+06	79
1103	111	1.72624e+06	80
1104	111	1726018	81
1105	111	1.72278e+06	82
1106	111	1.72136e+06	83
1107	111	1.7161e+06	84
1108	111	1.71595e+06	85
1109	111	1.71365e+06	86
1110	110	1.7127e+06	87
1111	110	1.7119e+06	88
1112	110	1.71096e+06	89
1113	110	1.70836e+06	90
1114	110	1.70607e+06	91
1115	110	1.70361e+06	92
1116	110	1.70249e+06	93
1117	110	1.70165e+06	94
1118	110	1.70145e+06	95
1119	110	1.70052e+06	96
1120	110	1.69925e+06	97
1121	110	1.69773e+06	98
1122	110	1697569	99
1123	110	1.69751e+06	100
1124	109	1.69718e+06	101
1125	109	1.69676e+06	102
1126	109	1.69674e+06	103
1127	109	1.69581e+06	104
1128	109	1.69575e+06	105
1129	109	1.69529e+06	106
1130	109	1694417	107
1131	109	1.69416e+06	108
1132	109	1693927	109
1133	109	1.69233e+06	110
1134	109	1.69128e+06	111
1135	108	1.691e+06	112
1136	108	1.69045e+06	113
1137	108	1.68918e+06	114
1138	108	1688263	115
1139	108	1.68752e+06	116
1140	108	1.68512e+06	117
1141	108	1.68206e+06	118
1142	108	1.68189e+06	119
1143	108	1.67576e+06	120
1144	108	1.67427e+06	121
1145	108	1.67113e+06	122
1146	108	1669802	123
1147	108	1.66942e+06	124
1148	108	1.66933e+06	125
1149	108	1.66832e+06	126
1150	108	1664854	127
1151	107	1663539	128
1152	107	1.66272e+06	129
1153	107	1.6578e+06	130
1154	107	1.65657e+06	131
1155	107	1.65594e+06	132
1156	107	1.6558e+06	133
1157	107	1.65537e+06	134
1158	107	1.65523e+06	135
1159	107	1.65412e+06	136
1160	107	1.6514e+06	137
1161	107	1.64828e+06	138
1162	107	1.64706e+06	139
1163	107	1.64466e+06	140
1164	107	1.64002e+06	141
1165	107	1.63929e+06	142
1166	106	1.63868e+06	143
1167	106	1.63672e+06	144
1168	106	1.63655e+06	145
1169	106	1.63646e+06	146
1170	106	1.63612e+06	147
1171	106	1.63565e+06	148
1172	106	1.63406e+06	149
1173	106	1.63335e+06	150
1174	106	1.63223e+06	151
1175	106	1.62705e+06	152
1176	106	1.62604e+06	153
1177	106	1.62325e+06	154
1178	106	1.62202e+06	155
1179	106	1.6219e+06	156
1180	105	1.62162e+06	157
1181	105	1.61961e+06	158
1182	105	1.61959e+06	159
1183	105	1.61946e+06	160
1184	105	1.61925e+06	161
1185	105	1.61802e+06	162
1186	105	1.61724e+06	163
1187	105	1.61653e+06	164
1188	105	1614772	165
1189	105	1.61466e+06	166
1190	104	1.61355e+06	167
1191	104	1.60916e+06	168
1192	104	1.60811e+06	169
1193	104	1.60756e+06	170
1194	104	1.60664e+06	171
1195	104	1.605e+06	172
1196	104	1.60499e+06	173
1197	104	1.6042e+06	174
1198	104	1.60419e+06	175
1199	104	1.6039e+06	176
1200	104	1.60013e+06	177
1201	103	1.5998e+06	178
1202	103	1.59929e+06	179
1203	103	1.59683e+06	180
1204	103	1.5905e+06	181
1205	103	1.58996e+06	182
1206	103	1.58965e+06	183
1207	103	1.58716e+06	184
1208	103	1586173	185
1209	103	1.58506e+06	186
1210	103	1.58467e+06	187
1211	103	1.58446e+06	188
1212	103	1.58367e+06	189
1213	103	1.58307e+06	190
1214	103	1583029	191
1215	103	1.58266e+06	192
1216	103	1.58265e+06	193
1217	103	1.5821e+06	194
1218	102	1.57969e+06	195
1219	102	1.57831e+06	196
1220	102	1575287	197
1221	102	1.57103e+06	198
1222	102	1.57008e+06	199
1223	102	1568529	200
1224	102	1567603	201
1225	102	1.5666e+06	202
1226	102	1.56653e+06	203
1227	102	1.56646e+06	204
1228	102	1.56576e+06	205
1229	102	1.56522e+06	206
1230	102	1.5645e+06	207
1231	102	1.56372e+06	208
1232	102	1.56205e+06	209
1233	102	1.56121e+06	210
1234	102	1.55965e+06	211
1235	101	1.55955e+06	212
1236	101	1.55797e+06	213
1237	101	1.55762e+06	214
1238	101	1.55748e+06	215
1239	101	1.5573e+06	216
1240	101	1.55616e+06	217
1241	100	1.55606e+06	218
1242	100	1554646	219
1243	100	1.55398e+06	220
1244	100	1.55221e+06	221
1245	100	1.55199e+06	222
1246	100	1.55053e+06	223
1247	100	1.54967e+06	224
1248	100	1.54717e+06	225
1249	100	1.54631e+06	226
1250	100	1.54557e+06	227
1251	100	1.54493e+06	228
1252	100	1.54458e+06	229
1253	100	1.54317e+06	230
1254	99	1.54035e+06	231
1255	99	1.53808e+06	232
1256	99	1.53703e+06	233
1257	99	1.53647e+06	234
1258	99	1.53517e+06	235
1259	99	1.53319e+06	236
1260	99	1.52911e+06	237
1261	99	1.52776e+06	238
1262	99	1.52672e+06	239
1263	99	1.52574e+06	240
1264	99	1.52555e+06	241
1265	99	1.5239e+06	242
1266	99	1.5239e+06	243
1267	98	1.52229e+06	244
1268	98	1.52198e+06	245
1269	98	1.5217e+06	246
1270	98	1521134	247
1271	98	1.51984e+06	248
1272	98	1.51904e+06	249
1273	98	1.51866e+06	250
1274	98	1.51753e+06	251
1275	98	1.51471e+06	252
1276	98	1.51316e+06	253
1277	98	1.51208e+06	254
1278	98	1.51132e+06	255
1279	98	1510584	256
1280	98	1.50901e+06	257
1281	97	1501074	258
1282	97	1.5004e+06	259
1283	97	1.49502e+06	260
1284	97	1.49436e+06	261
1285	97	1.49361e+06	262
1286	97	1.4926e+06	263
1287	97	1.49149e+06	264
1288	97	1.49097e+06	265
1289	97	1.49063e+06	266
1290	97	1.49036e+06	267
1291	97	1.48961e+06	268
1292	97	1.48813e+06	269
1293	97	1487644	270
1294	97	1.4869e+06	271
1295	96	1.48628e+06	272
1296	96	1.48339e+06	273
1297	96	1.48113e+06	274
1298	96	1.48056e+06	275
1299	96	1.47912e+06	276
1300	96	1.47863e+06	277
1301	96	1.4774e+06	278
1302	96	1.4771e+06	279
1303	96	1.47704e+06	280
1304	96	1.47678e+06	281
1305	96	1.47565e+06	282
1306	96	1.4726e+06	283
1307	96	1.47223e+06	284
1308	96	1.46873e+06	285
1309	96	1.46366e+06	286
1310	96	1.46365e+06	287
1311	95	1.46354e+06	288
1312	95	1.46302e+06	289
1313	95	1.46251e+06	290
1314	95	1460543	291
1315	95	1.45617e+06	292
1316	95	1.45368e+06	293
1317	95	1.45291e+06	294
1318	95	1.45202e+06	295
1319	95	1.44955e+06	296
1320	94	1.44872e+06	297
1321	94	1.44742e+06	298
1322	94	1.4468e+06	299
1323	94	1445440	300
1324	94	1.44493e+06	301
1325	94	1.44424e+06	302
1326	94	1442447	303
1327	94	1.44198e+06	304
1328	94	1.44171e+06	305
1329	94	1.43955e+06	306
1330	94	1439236	307
1331	94	1.43758e+06	308
1332	93	1.43752e+06	309
1333	93	1.4373e+06	310
1334	93	1.43717e+06	311
1335	93	1.43712e+06	312
1336	93	1.43605e+06	313
1337	93	1.43575e+06	314
1338	93	1433089	315
1339	93	1.43252e+06	316
1340	93	1.4288e+06	317
1341	93	1.42857e+06	318
1342	93	1.42736e+06	319
1343	92	1.42384e+06	320
1344	92	1.42276e+06	321
1345	92	1.42273e+06	322
1346	92	1.42251e+06	323
1347	92	1.41987e+06	324
1348	92	1.41767e+06	325
1349	92	1.41686e+06	326
1350	92	1415770	327
1351	92	1.41491e+06	328
1352	92	1413848	329
1353	92	1.41162e+06	330
1354	92	1.40973e+06	331
1355	91	1408187	332
1356	91	1.40735e+06	333
1357	91	1.40496e+06	334
1358	91	1.40447e+06	335
1359	91	1.40266e+06	336
1360	91	1.40203e+06	337
1361	91	1401711	338
1362	91	1400234	339
1363	91	1.39936e+06	340
1364	91	1.39845e+06	341
1365	91	1.3978e+06	342
1366	91	1.39734e+06	343
1367	91	1.39561e+06	344
1368	90	1.3943e+06	345
1369	90	1.3923e+06	346
1370	90	1.39202e+06	347
1371	90	1.39177e+06	348
1372	90	1.38865e+06	349
1373	90	1.38816e+06	350
1374	90	1.38799e+06	351
1375	90	1387898	352
1376	90	1.38609e+06	353
1377	90	1.3852e+06	354
1378	90	1.38507e+06	355
1379	90	1.38407e+06	356
1380	90	1.38383e+06	357
1381	90	1.38178e+06	358
1382	89	1.38081e+06	359
1383	89	1.38049e+06	360
1384	89	1.38001e+06	361
1385	89	1.37977e+06	362
1386	89	1.37912e+06	363
1387	89	1.37898e+06	364
1388	89	1.37796e+06	365
1389	89	1.37484e+06	366
1390	89	1.37466e+06	367
1391	89	1374020	368
1392	89	1.37374e+06	369
1393	88	1.3714e+06	370
1394	88	1.36862e+06	371
1395	88	1367054	372
1396	88	1.367e+06	373
1397	88	1366951	374
1398	88	1.3668e+06	375
1399	88	1366628	376
1400	88	1.36276e+06	377
1401	88	1.36253e+06	378
1402	88	1.36145e+06	379
1403	88	1.36054e+06	380
1404	88	1.36038e+06	381
1405	88	1.35968e+06	382
1406	88	1359673	383
1407	88	1.35796e+06	384
1408	88	1.35794e+06	385
1409	88	1.35752e+06	386
1410	87	1.35722e+06	387
1411	87	1.35334e+06	388
1412	87	1.3525e+06	389
1413	87	1.35231e+06	390
1414	87	1.35186e+06	391
1415	87	1.35024e+06	392
1416	87	1.34964e+06	393
1417	87	1.34879e+06	394
1418	87	1.34853e+06	395
1419	87	1.34827e+06	396
1420	87	1.34729e+06	397
1421	87	1.34655e+06	398
1422	86	1.34654e+06	399
1423	86	1.34434e+06	400
1424	86	1.34327e+06	401
1425	86	1.3412e+06	402
1426	86	1.34089e+06	403
1427	86	1.34077e+06	404
1428	86	1340272	405
1429	86	1.34018e+06	406
1430	86	1338039	407
1431	86	1.338e+06	408
1432	86	1334411	409
1433	86	1.33331e+06	410
1434	86	1.33223e+06	411
1435	86	1331533	412
1436	85	1.32953e+06	413
1437	85	1.32891e+06	414
1438	85	1.3273e+06	415
1439	85	1.32645e+06	416
1440	85	1.32631e+06	417
1441	85	1.32603e+06	418
1442	85	1.32458e+06	419
1443	85	1.32457e+06	420
1444	85	1.3245e+06	421
1445	85	1.32186e+06	422
1446	84	1.32e+06	423
1447	84	1317423	424
1448	84	1.31732e+06	425
1449	84	1.31588e+06	426
1450	84	1.31565e+06	427
1451	84	1.31482e+06	428
1452	84	1314780	429
1453	84	1.3135e+06	430
1454	84	1.31334e+06	431
1455	84	1.31215e+06	432
1456	84	1.31168e+06	433
1457	84	1310402	434
1458	84	1.31028e+06	435
1459	84	1.30951e+06	436
1460	84	1.30751e+06	437
1461	83	1.30734e+06	438
1462	83	1.30698e+06	439
1463	83	1.30596e+06	440
1464	83	1.30439e+06	441
1465	83	1.30355e+06	442
1466	83	1.3035e+06	443
1467	83	1303338	444
1468	83	1.30001e+06	445
1469	83	1.29944e+06	446
1470	83	1.29911e+06	447
1471	83	1.29818e+06	448
1472	83	1297800	449
1473	83	1295478	450
1474	83	1293599	451
1475	83	1.29274e+06	452
1476	83	1291918	453
1477	83	1.28996e+06	454
1478	83	1.28987e+06	455
1479	82	1.28917e+06	456
1480	82	1.28872e+06	457
1481	82	1.28828e+06	458
1482	82	1.28827e+06	459
1483	82	1.28739e+06	460
1484	82	1.2836e+06	461
1485	82	1.28087e+06	462
1486	82	1.28076e+06	463
1487	82	1.27995e+06	464
1488	82	1.27949e+06	465
1489	82	1.27907e+06	466
1490	82	1.27801e+06	467
1491	82	1.27589e+06	468
1492	82	1.27404e+06	469
1493	82	1.27312e+06	470
1494	82	1.27301e+06	471
1495	81	1.27234e+06	472
1496	81	1.27065e+06	473
1497	81	1.27039e+06	474
1498	81	1.26844e+06	475
1499	81	1.26657e+06	476
1500	81	1.26614e+06	477
1501	81	1266112	478
1502	81	1.26567e+06	479
1503	81	1.26529e+06	480
1504	81	1.26488e+06	481
1505	81	1264608	482
1506	81	1.26447e+06	483
1507	80	1.26435e+06	484
1508	80	1.26199e+06	485
1509	80	1261651	486
1510	80	1.26029e+06	487
1511	80	1.25941e+06	488
1512	80	1259222	489
1513	80	1.25907e+06	490
1514	80	1.25775e+06	491
1515	80	1.25717e+06	492
1516	80	1.25658e+06	493
1517	80	1.25649e+06	494
1518	80	1.25572e+06	495
1519	80	1252175	496
1520	80	1.25184e+06	497
1521	80	1.25134e+06	498
1522	80	1.25086e+06	499
1523	80	1.24952e+06	500
1524	80	1.24947e+06	501
1525	80	1.24916e+06	502
1526	80	1.24892e+06	503
1527	80	1.24828e+06	504
1528	80	1.24619e+06	505
1529	80	1.24581e+06	506
1530	80	1.24471e+06	507
1531	80	1.2441e+06	508
1532	79	1.24335e+06	509
1533	79	1.24215e+06	510
1534	79	1.24175e+06	511
1535	79	1.2401e+06	512
1536	79	1.2398e+06	513
1537	79	1.23888e+06	514
1538	79	1.23887e+06	515
1539	79	1.23714e+06	516
1540	79	1.23597e+06	517
1541	79	1.23256e+06	518
1542	79	1.2317e+06	519
1543	79	1.23161e+06	520
1544	79	1.23079e+06	521
1545	79	1.23052e+06	522
1546	78	1.23041e+06	523
1547	78	1230166	524
1548	78	1.22903e+06	525
1549	78	1.22682e+06	526
1550	78	1.22658e+06	527
1551	78	1.22509e+06	528
1552	78	1.22397e+06	529
1553	78	1221060	530
1554	78	1.22088e+06	531
1555	78	1.21921e+06	532
1556	78	1.21789e+06	533
1557	78	1.21771e+06	534
1558	78	1.2173e+06	535
1559	78	1.21718e+06	536
1560	78	1.21515e+06	537
1561	78	1.21505e+06	538
1562	78	1.21386e+06	539
1563	78	1.21285e+06	540
1564	77	1.21111e+06	541
1565	77	1210404	542
1566	77	1.21018e+06	543
1567	77	1.20905e+06	544
1568	77	1.20703e+06	545
1569	77	1.20577e+06	546
1570	77	1.20506e+06	547
1571	77	1.20329e+06	548
1572	77	1.20266e+06	549
1573	77	1201568	550
1574	77	1.20154e+06	551
1575	77	1.2013e+06	552
1576	77	1.20029e+06	553
1577	77	1.20024e+06	554
1578	77	1.20011e+06	555
1579	77	1.19956e+06	556
1580	76	1.1993e+06	557
1581	76	1.19839e+06	558
1582	76	1.19662e+06	559
1583	76	1.19496e+06	560
1584	76	1.19222e+06	561
1585	76	1.19001e+06	562
1586	76	1.18985e+06	563
1587	76	1.18868e+06	564
1588	76	1.18771e+06	565
1589	76	1.1861e+06	566
1590	76	1.18579e+06	567
1591	76	1.18576e+06	568
1592	76	1.18574e+06	569
1593	76	1.18529e+06	570
1594	76	1.18362e+06	571
1595	76	1.18252e+06	572
1596	76	1.18201e+06	573
1597	76	1.18093e+06	574
1598	76	1.18005e+06	575
1599	76	1.17994e+06	576
1600	76	1.1788e+06	577
1601	75	1.17754e+06	578
1602	75	1.17747e+06	579
1603	75	1.17724e+06	580
1604	75	1.17663e+06	581
1605	75	1.17594e+06	582
1606	75	1.17445e+06	583
1607	75	1.17411e+06	584
1608	75	1172967	585
1609	75	1.17246e+06	586
1610	75	1.17191e+06	587
1611	75	1.17106e+06	588
1612	75	1.17091e+06	589
1613	75	1.17083e+06	590
1614	75	1.17063e+06	591
1615	75	1.16905e+06	592
1616	75	1167663	593
1617	75	1.16693e+06	594
1618	75	1.16552e+06	595
1619	75	1.16462e+06	596
1620	75	1.16446e+06	597
1621	75	1161748	598
1622	74	1160782	599
1623	74	1.15941e+06	600
1624	74	1.15923e+06	601
1625	74	1.15884e+06	602
1626	74	1.15789e+06	603
1627	74	1157095	604
1628	74	1.15646e+06	605
1629	74	1.15623e+06	606
1630	74	1152737	607
1631	74	1.15264e+06	608
1632	74	1.15104e+06	609
1633	74	1.15034e+06	610
1634	74	1.15029e+06	611
1635	74	1.14978e+06	612
1636	74	1.14918e+06	613
1637	74	1145699	614
1638	74	1.14559e+06	615
1639	74	1.14538e+06	616
1640	74	1.1453e+06	617
1641	74	1144524	618
1642	74	1.1444e+06	619
1643	73	1.14387e+06	620
1644	73	1.14294e+06	621
1645	73	1.14265e+06	622
1646	73	1.14136e+06	623
1647	73	1.14069e+06	624
1648	73	1.14015e+06	625
1649	73	1.13891e+06	626
1650	73	1.13866e+06	627
1651	73	1.13575e+06	628
1652	73	1.13515e+06	629
1653	73	1.1347e+06	630
1654	73	1.13462e+06	631
1655	73	1.13452e+06	632
1656	73	1.1338e+06	633
1657	73	1.13345e+06	634
1658	73	1.13215e+06	635
1659	73	1.13174e+06	636
1660	73	1.13166e+06	637
1661	73	1.1309e+06	638
1662	73	1.12773e+06	639
1663	73	1127487	640
1664	73	1.12738e+06	641
1665	73	1.12717e+06	642
1666	73	1.12705e+06	643
1667	72	1.12664e+06	644
1668	72	1.12651e+06	645
1669	72	1.12574e+06	646
1670	72	1.1248e+06	647
1671	72	1.12381e+06	648
1672	72	1.12278e+06	649
1673	72	1.12043e+06	650
1674	72	1.12022e+06	651
1675	72	1.11991e+06	652
1676	72	1.1188e+06	653
1677	72	1.11778e+06	654
1678	72	1.11771e+06	655
1679	72	1.11707e+06	656
1680	72	1116196	657
1681	72	1.11284e+06	658
1682	72	1112507	659
1683	72	1111330	660
1684	72	1.11049e+06	661
1685	72	1.10949e+06	662
1686	72	1.10852e+06	663
1687	72	1.10843e+06	664
1688	72	1.10795e+06	665
1689	72	1.10623e+06	666
1690	72	1.10615e+06	667
1691	72	1.10569e+06	668
1692	72	1.10476e+06	669
1693	72	1.10424e+06	670
1694	72	1.10151e+06	671
1695	71	1.10044e+06	672
1696	71	1.09945e+06	673
1697	71	1.09887e+06	674
1698	71	1.09811e+06	675
1699	71	1.09811e+06	676
1700	71	1.09773e+06	677
1701	71	1.09693e+06	678
1702	71	1.09528e+06	679
1703	71	1.09391e+06	680
1704	71	1.09387e+06	681
1705	71	1.09387e+06	682
1706	71	1.09373e+06	683
1707	71	1.09341e+06	684
1708	71	1.09317e+06	685
1709	71	1093142	686
1710	71	1.0926e+06	687
1711	71	1.09198e+06	688
1712	71	1.09136e+06	689
1713	70	1091308	690
1714	70	1.09118e+06	691
1715	70	1.09105e+06	692
1716	70	1.09068e+06	693
1717	70	1.09056e+06	694
1718	70	1.0898e+06	695
1719	70	1.08908e+06	696
1720	70	1.08706e+06	697
1721	70	1.08705e+06	698
1722	70	1.08611e+06	699
1723	70	1.08239e+06	700
1724	70	1.08227e+06	701
1725	70	1.0811e+06	702
1726	70	1.0792e+06	703
1727	70	1.07884e+06	704
1728	70	1.07855e+06	705
1729	70	1.07845e+06	706
1730	70	1.07683e+06	707
1731	70	1.07343e+06	708
1732	69	1.07304e+06	709
1733	69	1.07294e+06	710
1734	69	1.0724e+06	711
1735	69	1072362	712
1736	69	1.07196e+06	713
1737	69	1.07188e+06	714
1738	69	1.0708e+06	715
1739	69	1070492	716
1740	69	1.07043e+06	717
1741	69	1068736	718
1742	69	1.06866e+06	719
1743	69	1.06611e+06	720
1744	69	1.06529e+06	721
1745	69	1.06277e+06	722
1746	69	1.0625e+06	723
1747	69	1060717	724
1748	69	1.05995e+06	725
1749	69	1.05983e+06	726
1750	69	1.05969e+06	727
1751	69	1.05912e+06	728
1752	69	1.05843e+06	729
1753	69	1.05771e+06	730
1754	69	1.05741e+06	731
1755	68	1057273	732
1756	68	1.05518e+06	733
1757	68	1.05492e+06	734
1758	68	1.05471e+06	735
1759	68	1.05389e+06	736
1760	68	1.05386e+06	737
1761	68	1.05264e+06	738
1762	68	1.05161e+06	739
1763	68	1.05085e+06	740
1764	68	1.05004e+06	741
1765	68	1.04881e+06	742
1766	68	1.0483e+06	743
1767	68	1.04771e+06	744
1768	68	1.04759e+06	745
1769	68	1.04729e+06	746
1770	68	1.04729e+06	747
1771	68	1.04626e+06	748
1772	68	1.04613e+06	749
1773	68	1046096	750
1774	68	1.04567e+06	751
1775	68	1.0456e+06	752
1776	68	1.0444e+06	753
1777	68	1.04422e+06	754
1778	68	1.04328e+06	755
1779	68	1.04317e+06	756
1780	68	1.04281e+06	757
1781	67	1.04133e+06	758
1782	67	1041281	759
1783	67	1.04096e+06	760
1784	67	1.04033e+06	761
1785	67	1.03824e+06	762
1786	67	1.03728e+06	763
1787	67	1.03716e+06	764
1788	67	1.03714e+06	765
1789	67	1.03657e+06	766
1790	67	1.03563e+06	767
1791	67	1.03503e+06	768
1792	67	1034815	769
1793	67	1.03441e+06	770
1794	67	1034192	771
1795	67	1.03417e+06	772
1796	67	1.03407e+06	773
1797	67	1.03387e+06	774
1798	67	1.0332e+06	775
1799	67	1.03141e+06	776
1800	67	1.03064e+06	777
1801	67	1.03027e+06	778
1802	67	1.02703e+06	779
1803	67	1.02672e+06	780
1804	66	1.02651e+06	781
1805	66	1.02636e+06	782
1806	66	1.02613e+06	783
1807	66	1.02557e+06	784
1808	66	1.02549e+06	785
1809	66	1.02492e+06	786
1810	66	1.02294e+06	787
1811	66	1.02268e+06	788
1812	66	1.02144e+06	789
1813	66	1.02093e+06	790
1814	66	1.0203e+06	791
1815	66	1019476	792
1816	66	1.01872e+06	793
1817	66	1.01842e+06	794
1818	66	1.0172e+06	795
1819	66	1.01683e+06	796
1820	66	1.0167e+06	797
1821	66	1.01591e+06	798
1822	66	1.01506e+06	799
1823	66	1.01499e+06	800
1824	65	1.01482e+06	801
1825	65	1014149	802
1826	65	1.01317e+06	803
1827	65	1.01314e+06	804
1828	65	1.01265e+06	805
1829	65	1.01218e+06	806
1830	65	1.01118e+06	807
1831	65	1.01073e+06	808
1832	65	1.00886e+06	809
1833	65	1.00835e+06	810
1834	65	1.0081e+06	811
1835	65	1.00775e+06	812
1836	65	1.00729e+06	813
1837	65	1.00664e+06	814
1838	65	1.00627e+06	815
1839	65	1.00616e+06	816
1840	65	1005976	817
1841	65	1.00445e+06	818
1842	64	1.00381e+06	819
1843	64	1.00332e+06	820
1844	64	1.00278e+06	821
1845	64	1.00256e+06	822
1846	64	1.00221e+06	823
1847	64	1.0021e+06	824
1848	64	1.0009e+06	825
1849	64	1000667	826
1850	64	999345	827
1851	64	999229	828
1852	64	999002	829
1853	64	996712	830
1854	64	996237	831
1855	64	995306	832
1856	64	994522	833
1857	64	993064	834
1858	64	992885	835
1859	64	992868	836
1860	64	992759	837
1861	64	992558	838
1862	64	992056	839
1863	64	991892	840
1864	64	991381	841
1865	64	990806	842
1866	64	990633	843
1867	64	989941	844
1868	64	989828	845
1869	64	989754	846
1870	64	988581	847
1871	64	988540	848
1872	63	988094	849
1873	63	988069	850
1874	63	987473	851
1875	63	987231	852
1876	63	986810	853
1877	63	986411	854
1878	63	984690	855
1879	63	984669	856
1880	63	984412	857
1881	63	983991	858
1882	63	983133	859
1883	63	983077	860
1884	63	983037	861
1885	63	982887	862
1886	63	982503	863
1887	63	982393	864
1888	63	982241	865
1889	63	981532	866
1890	63	981526	867
1891	63	980092	868
1892	63	979268	869
1893	63	979052	870
1894	63	977778	871
1895	63	977272	872
1896	63	977124	873
1897	63	976468	874
1898	63	976308	875
1899	62	975734	876
1900	62	975274	877
1901	62	974939	878
1902	62	973717	879
1903	62	972108	880
1904	62	971619	881
1905	62	971096	882
1906	62	970676	883
1907	62	970674	884
1908	62	970146	885
1909	62	970090	886
1910	62	969625	887
1911	62	969356	888
1912	62	968107	889
1913	62	967480	890
1914	62	967324	891
1915	62	965258	892
1916	62	965081	893
1917	62	964391	894
1918	62	964128	895
1919	62	963967	896
1920	62	963271	897
1921	62	963242	898
1922	62	961931	899
1923	62	961616	900
1924	62	961479	901
1925	62	961328	902
1926	62	960979	903
1927	62	960941	904
1928	62	960521	905
1929	62	960086	906
1930	61	959840	907
1931	61	959712	908
1932	61	959689	909
1933	61	959142	910
1934	61	959052	911
1935	61	958422	912
1936	61	958108	913
1937	61	957097	914
1938	61	955320	915
1939	61	953869	916
1940	61	953800	917
1941	61	952749	918
1942	61	952053	919
1943	61	951917	920
1944	61	951416	921
1945	61	949761	922
1946	61	949554	923
1947	61	947826	924
1948	61	947759	925
1949	61	947752	926
1950	61	947166	927
1951	61	946792	928
1952	61	946092	929
1953	61	946051	930
1954	61	945716	931
1955	61	945701	932
1956	61	945320	933
1957	61	944272	934
1958	61	944157	935
1959	61	941890	936
1960	61	940503	937
1961	61	940397	938
1962	61	940291	939
1963	60	940248	940
1964	60	938500	941
1965	60	935853	942
1966	60	935275	943
1967	60	934545	944
1968	60	934269	945
1969	60	933844	946
1970	60	933319	947
1971	60	932482	948
1972	60	932309	949
1973	60	931515	950
1974	60	930798	951
1975	60	930769	952
1976	60	929472	953
1977	60	928409	954
1978	60	928024	955
1979	60	926837	956
1980	60	925424	957
1981	60	924898	958
1982	59	924743	959
1983	59	924730	960
1984	59	924411	961
1985	59	923864	962
1986	59	923836	963
1987	59	923409	964
1988	59	922960	965
1989	59	922542	966
1990	59	922179	967
1991	59	922015	968
1992	59	921622	969
1993	59	920425	970
1994	59	919943	971
1995	59	919169	972
1996	59	918775	973
1997	59	916901	974
1998	59	914958	975
1999	59	913890	976
[truncated: 3,161 more rows]

## Sheet: Table 2
Class	America			Britain			France			Germany
m	Nm	Pm	Am	Nm	Pm	Am	Nm	Pm	Am	Nm	Pm	Am
1	1	290503	1194500	1	46299	91938.9	1	62242	133817	1	28866	40265.8
2	2	213517	783975	2	10993.5	20368.2	2	10877	21812.8	2	25354.5	36563.6
3	4	176132	746975	4	5230.25	8434.33	4	6972.25	17203.7	4	19394	25766.5
4	8	115664	501678	8	3946.38	6340.65	8	3541.88	9044.17	8	10758.9	12169.5
5	16	60697.1	236469	16	2034.19	2925.68	16	2097.69	5529.49	16	5168.75	6245.42
6	32	31127.9	134110	32	1059.22	1802.17	32	1179.56	3175.53	32	2528.5	2940.36
7	64	15077.4	71724.6	64	530.453	1000.05	64	483.062	1622.07	64	1131.2	1541.9
8	128	7804.25	36437.7	128	246.094	457.709	128	220.945	728.457	128	588.867	836.57
9	256	3992.85	19124.3	256	96.2578	204.449	256	105.547	319.176	256	309.762	455.393
10	512	2068.38	10039.5	512	38.9863	77.7078	512	44.0098	102.194	512	164.701	248.41
11	1024	1072.86	5235.74	228	21.3114	19.7921	217	24.2488	22.8787	1024	82.6162	128.013
12	2048	560.37	2922.58							2048	36.7256	55.5713
13	4096	288.579	1593.19							1065	20.4883	18.5424
14	8192	145.798	903.534
15	14922	75.2023	530.333
Sum	31305			1251			1240			5160

## Sheet: Table 3
Type	Parameter and statistic	America	Britain	France	Germany
Size distribution	Fractal dimension (D)	1.08269	0.989851	0.990688	1.02472
	Standard error (σ)	0.0221651	0.0438167	0.0343685	0.0203096
	Goodness of fit (R2)	0.995411	0.986469	0.991646	0.996477
Area distribution	Fractal dimension (d)	1.14156	1.03419	1.02277	1.05959
	Standard error (σ)	0.0263419	0.0415392	0.0608656	0.0147411
	Goodness of fit (R2)	0.994177	0.988833	0.975809	0.998261
Size-area allometry	Allometric exponent (b)	0.947609	0.957101	0.957813	0.967242
	Standard error (σ)	0.00633442	0.0178976	0.0289237	0.0124137
	Goodness of fit (R2)	0.999509	0.997558	0.993657	0.99852
Fractal dimension ratio	D/d	0.94843	0.957126	0.968631	0.967093
Related quantity	City number (n)	31305	1251	1240	5160
	Level number (M)	15	11	11	13
	Scaling range (including levels)	2~14	2~10	2~10	2~12
